# Supplementary material for: 1-Benzoyl-3-ethyl-3-phenyl­thio­urea
Source: Acta Crystallogr Sect E Struct Rep Online. 2011 Feb 12;67(Pt 3):o611. doi: 10.1107/S1600536811004326 (PMC3052143; doi:10.1107/S1600536811004326)
Supplement: Supplementary file 2 [file e-67-0o611-Isup2.hkl]

# 
# h,k,l, Fc-squared, Fo-squared, sigma(Fo-squared) and status flag 
# 
data_I
_shelx_title ' A in P-1' 
_shelx_refln_list_code          4 
_shelx_F_calc_maximum       86.11 
_exptl_crystal_F_000       300.00 
_reflns_d_resolution_high  0.8415 
 
loop_ 
 _symmetry_equiv_pos_as_xyz 
 'x, y, z' 
 '-x, -y, -z' 
 
_cell_length_a     7.7348 
_cell_length_b     8.0128 
_cell_length_c    12.5396 
_cell_angle_alpha 101.837 
_cell_angle_beta   96.908 
_cell_angle_gamma  94.205 
 
_shelx_F_squared_multiplier     1.000 
 
loop_ 
 _refln_index_h 
 _refln_index_k 
 _refln_index_l 
 _refln_F_squared_calc 
 _refln_F_squared_meas 
 _refln_F_squared_sigma 
 _refln_observed_status 
   1   0   0     1349.81     1167.43     36.67 o 
   2   0   0      790.25      887.15     11.89 o 
   3   0   0      119.08      121.23      1.84 o 
   4   0   0      726.85      749.85     10.20 o 
   5   0   0        0.92        0.46      0.21 o 
   6   0   0      300.45      309.04      4.57 o 
   7   0   0       40.67       41.05      1.52 o 
   8   0   0        0.98        1.87      0.54 o 
   9   0   0        0.77        0.97      0.56 o 
  -9   1   0       17.89       15.46      1.43 o 
  -8   1   0        7.42        9.00      0.63 o 
  -7   1   0      140.91      144.22      2.90 o 
  -6   1   0        3.90        3.00      0.31 o 
  -5   1   0       43.94       34.83      0.81 o 
  -4   1   0      653.71      685.84      9.38 o 
  -3   1   0        4.16        5.49      0.66 o 
  -2   1   0      347.79      382.52     13.41 o 
  -1   1   0      663.39      726.00      9.76 o 
   0   1   0       12.20       14.81      0.91 o 
   1   1   0     4138.58     2638.20     35.30 o 
   2   1   0      639.26      694.07     10.85 o 
   3   1   0       26.92       22.06      0.51 o 
   4   1   0       87.53       84.14      1.44 o 
   5   1   0       63.81       59.15      1.17 o 
   6   1   0        7.82        9.17      0.47 o 
   7   1   0       34.70       33.69      2.21 o 
   8   1   0        5.86        3.62      0.63 o 
  -9   2   0       11.74       11.45      1.13 o 
  -8   2   0        4.42        3.80      0.49 o 
  -7   2   0       23.46       23.18      1.60 o 
  -6   2   0       16.17       20.48      1.24 o 
  -5   2   0        8.36        5.04      0.35 o 
  -4   2   0      106.24       92.71      1.55 o 
  -3   2   0        0.95        1.05      0.17 o 
  -2   2   0       93.51       79.14      1.24 o 
  -1   2   0     2160.43     2133.03     33.13 o 
   0   2   0      414.94      553.30      7.79 o 
   1   2   0       40.57       41.82      0.72 o 
   2   2   0      407.84      437.31      5.99 o 
   3   2   0        4.39        4.89      0.31 o 
   4   2   0      130.87      119.72      1.93 o 
   5   2   0        2.38        3.14      0.28 o 
   6   2   0       60.99       54.76      1.41 o 
   7   2   0        4.17        5.85      0.69 o 
   8   2   0       10.67       11.46      1.00 o 
  -8   3   0        0.08        0.52      1.13 o 
  -7   3   0       84.77       90.30      2.07 o 
  -6   3   0        4.87        5.78      0.87 o 
  -5   3   0       99.01       89.64      1.60 o 
  -4   3   0       47.36       47.34      0.95 o 
  -3   3   0        1.29        1.73      0.17 o 
  -2   3   0       88.89       94.57      1.82 o 
  -1   3   0       86.80       98.25      1.83 o 
   0   3   0       73.69       91.46      1.42 o 
   1   3   0       53.99       65.58      1.10 o 
   2   3   0      204.27      237.36      3.42 o 
   3   3   0        3.73        5.14      0.29 o 
   4   3   0       46.97       52.19      1.17 o 
   5   3   0        1.89        0.65      0.35 o 
   6   3   0        9.25        6.54      0.58 o 
   7   3   0        0.12        0.66      0.86 o 
   8   3   0       11.90       15.32      1.12 o 
  -8   4   0        0.00        0.09      0.64 o 
  -7   4   0       82.74       81.08      2.54 o 
  -6   4   0       11.88       11.63      0.62 o 
  -5   4   0       95.66       84.20      2.69 o 
  -4   4   0        0.01        0.29      0.16 o 
  -3   4   0      195.29      171.39      3.16 o 
  -2   4   0        8.47        8.71      0.50 o 
  -1   4   0      327.50      360.23      5.99 o 
   0   4   0      528.65      588.86      8.07 o 
   1   4   0        6.66        3.73      0.25 o 
   2   4   0        0.92        1.34      0.23 o 
   3   4   0      152.70      145.97      2.30 o 
   4   4   0        6.37        7.54      0.51 o 
   5   4   0       31.67       35.74      1.53 o 
   6   4   0        0.01        0.68      0.51 o 
   7   4   0        1.38        2.98      0.66 o 
  -8   5   0        8.72       12.44      1.04 o 
  -7   5   0        0.02       -0.43      0.82 o 
  -6   5   0        1.42        1.12      0.36 o 
  -5   5   0       45.19       42.32      1.26 o 
  -4   5   0      314.04      303.92     12.19 o 
  -3   5   0        0.09        1.03      0.31 o 
  -2   5   0       22.21       22.72      0.78 o 
  -1   5   0       70.22       70.76      1.58 o 
   0   5   0       12.47       20.26      0.55 o 
   1   5   0      307.57      334.63      4.82 o 
   2   5   0       46.97       40.31      0.89 o 
   3   5   0        8.98        6.73      0.53 o 
   4   5   0       53.35       50.97      2.19 o 
   5   5   0        0.05       -0.20      0.38 o 
   6   5   0       14.05       15.23      1.10 o 
   7   5   0        4.67        5.75      0.81 o 
  -7   6   0        3.89        5.65      0.85 o 
  -6   6   0       30.23       27.94      1.09 o 
  -5   6   0       49.38       47.27      1.42 o 
  -4   6   0       15.41       12.99      0.72 o 
  -3   6   0      484.01      428.89      7.36 o 
  -2   6   0       50.47       56.26      1.47 o 
  -1   6   0       47.58       41.98      1.20 o 
   0   6   0        1.30        1.64      0.34 o 
   1   6   0       92.91       89.91      3.34 o 
   2   6   0        0.31       -0.09      0.34 o 
   3   6   0      216.43      217.71      4.01 o 
   4   6   0       23.66       24.02      0.98 o 
   5   6   0        0.62       -0.18      0.41 o 
   6   6   0        0.00        0.41      0.60 o 
  -6   7   0       19.72       18.00      1.40 o 
  -5   7   0        0.61        0.46      0.40 o 
  -4   7   0      131.29      129.96      2.86 o 
  -3   7   0        4.62        3.72      0.50 o 
  -2   7   0       38.90       42.18      1.60 o 
  -1   7   0       29.47       29.19      1.04 o 
   0   7   0       22.04       20.42      0.83 o 
   1   7   0        3.53        3.92      0.63 o 
   2   7   0        3.31        2.89      0.62 o 
   3   7   0        0.09        0.52      0.40 o 
   4   7   0        6.66        6.43      0.60 o 
   5   7   0        2.28        2.21      0.46 o 
  -5   8   0        5.99        6.95      0.79 o 
  -4   8   0       26.63       26.64      1.13 o 
  -3   8   0       60.95       56.69      1.70 o 
  -2   8   0       16.40       19.62      0.93 o 
  -1   8   0       31.66       31.76      1.16 o 
   0   8   0       18.94       19.63      1.15 o 
   1   8   0        9.12       10.98      0.93 o 
   2   8   0        8.50        5.93      0.79 o 
   3   8   0        8.47        7.80      0.84 o 
  -3   9   0        6.97        5.69      0.63 o 
  -2   9   0        1.06        1.43      0.47 o 
  -1   9   0       13.05       13.76      1.05 o 
   0   9   0        2.01        2.76      0.77 o 
   1   9   0        6.65        6.06      0.79 o 
  -1  -9   1        5.59        5.83      0.80 o 
   0  -9   1        6.24        6.62      1.00 o 
   1  -9   1        8.75        7.63      0.67 o 
   2  -9   1        8.32        5.57      0.62 o 
   3  -9   1        0.00        0.03      0.42 o 
  -4  -8   1        0.99        0.90      0.98 o 
  -3  -8   1        0.01        0.53      0.58 o 
  -2  -8   1        9.06       10.82      0.92 o 
  -1  -8   1        5.09        5.72      1.37 o 
   0  -8   1       65.95       58.36      2.14 o 
   1  -8   1        5.78        4.63      0.54 o 
   2  -8   1       45.95       48.91      1.51 o 
   3  -8   1        0.61        0.32      0.42 o 
   4  -8   1       29.50       24.89      1.09 o 
   5  -8   1        0.18        0.18      0.45 o 
  -5  -7   1        3.20        4.06      0.53 o 
  -4  -7   1        5.82        4.52      0.57 o 
  -3  -7   1       13.79       21.53      1.35 o 
  -2  -7   1        6.44        8.10      0.78 o 
  -1  -7   1       15.44       15.23      0.72 o 
   0  -7   1        4.77        4.81      0.47 o 
   1  -7   1       18.34       17.83      0.81 o 
   2  -7   1      217.14      214.49      4.12 o 
   3  -7   1        5.30        5.28      0.55 o 
   4  -7   1       52.21       49.24      1.93 o 
   5  -7   1        2.67        2.06      0.44 o 
   6  -7   1       15.19       17.51      0.90 o 
  -6  -6   1        1.13        1.00      0.38 o 
  -5  -6   1        0.07        0.58      0.41 o 
  -4  -6   1       20.74       16.59      0.83 o 
  -3  -6   1       59.21       70.44      1.73 o 
  -2  -6   1       30.32       35.13      1.71 o 
  -1  -6   1        8.93        9.21      0.42 o 
   0  -6   1      101.10       95.80      2.06 o 
   1  -6   1       46.35       40.16      1.16 o 
   2  -6   1      105.80       96.78      2.13 o 
   3  -6   1        0.51        0.74      0.43 o 
   4  -6   1        2.17        2.08      0.43 o 
   5  -6   1       16.70       15.96      0.80 o 
   6  -6   1       24.68       26.35      1.06 o 
   7  -6   1        5.41        6.68      0.59 o 
  -7  -5   1       11.89       11.76      1.02 o 
  -6  -5   1        9.34        8.39      0.62 o 
  -5  -5   1        9.63       16.14      1.04 o 
  -4  -5   1       15.07       17.90      0.80 o 
  -3  -5   1       17.84       11.21      0.62 o 
  -2  -5   1       80.53       89.19      1.58 o 
  -1  -5   1       12.01       12.52      0.45 o 
   0  -5   1       70.20       79.67      1.39 o 
   1  -5   1       55.86       47.96      1.41 o 
   2  -5   1       77.56       69.54      1.59 o 
   3  -5   1       10.95        8.84      0.53 o 
   4  -5   1       81.10       77.88      4.24 o 
   5  -5   1       27.05       21.74      0.87 o 
   6  -5   1        9.63        9.88      0.65 o 
   7  -5   1        4.30        6.92      0.57 o 
   8  -5   1        3.26        3.78      0.68 o 
  -7  -4   1        3.21        2.02      0.64 o 
  -6  -4   1        3.95        5.58      0.53 o 
  -5  -4   1       26.80       25.42      0.92 o 
  -4  -4   1        3.53        2.17      0.49 o 
  -3  -4   1       66.14       74.37      1.34 o 
  -2  -4   1        0.04       -0.17      0.18 o 
  -1  -4   1       11.87       18.61      0.50 o 
   0  -4   1      192.54      219.32      3.19 o 
   1  -4   1      531.14      538.00      8.73 o 
   2  -4   1       25.69       16.42      0.60 o 
   3  -4   1      102.32      103.17      1.68 o 
   4  -4   1       75.52       74.92      1.69 o 
   5  -4   1      181.22      160.95      3.57 o 
   6  -4   1       67.38       58.63      1.97 o 
   7  -4   1      102.83       97.38      2.68 o 
   8  -4   1        8.30       12.23      1.14 o 
  -8  -3   1        9.43        8.24      0.88 o 
  -7  -3   1       17.42       14.37      1.03 o 
  -6  -3   1       66.88       69.56      1.68 o 
  -5  -3   1       16.96       12.98      0.62 o 
  -4  -3   1      257.95      274.18      4.01 o 
  -3  -3   1       38.04       32.34      0.86 o 
  -2  -3   1      453.61      474.94      6.54 o 
  -1  -3   1        9.69       11.50      0.35 o 
   0  -3   1     1309.95     1373.68     18.33 o 
   1  -3   1       43.13       39.82      0.91 o 
   2  -3   1      186.50      220.54      3.16 o 
   3  -3   1       20.54       32.22      0.68 o 
   4  -3   1       44.28       59.09      1.12 o 
   5  -3   1        9.67        9.33      0.41 o 
   6  -3   1       23.43       19.90      1.21 o 
   7  -3   1       10.68        9.04      0.54 o 
   8  -3   1        6.28        4.71      0.63 o 
  -8  -2   1        0.27        0.65      0.53 o 
  -7  -2   1        0.10        0.21      0.49 o 
  -6  -2   1        6.13        6.91      0.46 o 
  -5  -2   1       26.13       25.27      0.70 o 
  -4  -2   1        8.02        7.73      0.35 o 
  -3  -2   1      111.34      139.17      2.13 o 
  -2  -2   1      115.54      103.43      1.84 o 
  -1  -2   1      796.45      851.82     11.41 o 
   0  -2   1     2615.03     2348.30     35.82 o 
   1  -2   1       64.97       76.16      1.35 o 
   2  -2   1        5.84        6.48      0.30 o 
   3  -2   1     2250.28     2439.23     37.34 o 
   4  -2   1      380.11      441.20      7.10 o 
   5  -2   1       93.85       87.92      1.85 o 
   6  -2   1       43.54       43.63      1.21 o 
   7  -2   1       13.08       14.10      0.64 o 
   8  -2   1        3.84        4.05      0.71 o 
  -9  -1   1        1.69        2.40      0.63 o 
  -8  -1   1       13.95       13.41      0.98 o 
  -7  -1   1        0.00       -0.08      0.39 o 
  -6  -1   1       73.93       66.52      1.55 o 
  -5  -1   1        1.07        1.00      0.26 o 
  -4  -1   1      502.35      551.55      7.62 o 
  -3  -1   1      114.54      139.02      2.31 o 
  -2  -1   1     3653.50     2726.58     60.51 o 
  -1  -1   1     5240.79     2757.44    175.73 o 
   0  -1   1      758.56      829.82     18.14 o 
   1  -1   1     1563.83     1571.11     36.73 o 
   2  -1   1      665.36      781.01     18.55 o 
   3  -1   1       83.33       73.03      1.39 o 
   4  -1   1      199.34      210.75      5.29 o 
   5  -1   1      405.99      401.95      6.54 o 
   6  -1   1       50.18       54.60      1.37 o 
   7  -1   1        3.48        2.55      0.42 o 
   8  -1   1        4.13        3.94      0.88 o 
   9  -1   1        3.25        5.85      0.92 o 
  -9   0   1       11.55        9.62      0.90 o 
  -8   0   1        0.31        0.30      0.39 o 
  -7   0   1       18.94       16.59      0.77 o 
  -6   0   1      239.69      244.74      3.71 o 
  -5   0   1       60.59       50.58      1.01 o 
  -4   0   1       27.41       21.68      0.54 o 
  -3   0   1      147.52      202.03      2.90 o 
  -2   0   1      540.66      504.16      6.83 o 
  -1   0   1     1162.91     1049.62     41.50 o 
   0   0   1      371.13      338.69     25.93 o 
   1   0   1     1465.86     1366.67     27.34 o 
   2   0   1      915.83      969.64     26.91 o 
   3   0   1      182.75      231.96      3.80 o 
   4   0   1       26.79       20.35      0.54 o 
   5   0   1      231.55      241.49      3.60 o 
   6   0   1       16.30       16.85      0.62 o 
   7   0   1        1.31        1.50      0.55 o 
   8   0   1       18.34       22.32      1.22 o 
  -9   1   1        9.10       11.04      0.85 o 
  -8   1   1        8.23        7.45      0.69 o 
  -7   1   1      124.46      125.78      2.63 o 
  -6   1   1       19.49       24.76      0.86 o 
  -5   1   1        6.09        7.15      0.35 o 
  -4   1   1      187.01      182.25      3.19 o 
  -3   1   1      677.32      687.46     10.91 o 
  -2   1   1     1056.63     1085.25     14.50 o 
  -1   1   1       55.68       45.94      1.57 o 
   0   1   1     1614.74     1405.03     25.83 o 
   1   1   1     2100.26     1851.88     50.64 o 
   2   1   1      336.63      404.30      5.55 o 
   3   1   1      405.31      425.00      6.78 o 
   4   1   1       13.56        4.43      0.48 o 
   5   1   1       31.33       25.74      0.69 o 
   6   1   1        1.22        0.78      0.33 o 
   7   1   1       29.49       29.63      1.33 o 
   8   1   1        5.12        7.99      0.81 o 
  -9   2   1        1.61        3.39      1.31 o 
  -8   2   1       17.07       17.09      0.90 o 
  -7   2   1        9.95       10.70      0.82 o 
  -6   2   1      161.43      137.11      5.68 o 
  -5   2   1        6.20        4.41      0.41 o 
  -4   2   1       35.65       43.05      0.87 o 
  -3   2   1       65.24       84.00      1.36 o 
  -2   2   1      377.33      415.59      5.70 o 
  -1   2   1        7.04       10.44      0.26 o 
   0   2   1      452.39      460.19      6.25 o 
   1   2   1      450.63      465.26      6.33 o 
   2   2   1      323.63      340.21      5.45 o 
   3   2   1      211.08      281.15      4.65 o 
   4   2   1      338.52      372.31      6.09 o 
   5   2   1        9.83        8.50      0.51 o 
   6   2   1       65.51       72.08      1.72 o 
   7   2   1        0.06        0.42      0.63 o 
   8   2   1       27.42       36.19      1.63 o 
  -8   3   1        1.59        0.97      0.70 o 
  -7   3   1       70.50       60.63      1.58 o 
  -6   3   1       17.36       16.79      0.79 o 
  -5   3   1      155.90      164.93      2.63 o 
  -4   3   1        5.61        5.21      0.28 o 
  -3   3   1      564.93      593.23      8.13 o 
  -2   3   1      169.94      175.50      3.08 o 
  -1   3   1     1153.02     1202.68     16.13 o 
   0   3   1       63.23       74.37      1.20 o 
   1   3   1      508.05      547.15      7.47 o 
   2   3   1       22.60       22.98      0.51 o 
   3   3   1       83.25       76.24      1.59 o 
   4   3   1       11.77        7.91      0.57 o 
   5   3   1       17.89        9.76      1.69 o 
   6   3   1        1.59        0.24      0.42 o 
   7   3   1        6.26        5.36      0.81 o 
   8   3   1        1.90        3.42      1.08 o 
  -8   4   1        7.90       10.82      1.20 o 
  -7   4   1        9.80       10.00      0.86 o 
  -6   4   1        0.07       -0.12      0.77 o 
  -5   4   1       83.59       85.73      2.30 o 
  -4   4   1       98.47      111.53      2.28 o 
  -3   4   1        0.41        0.56      0.42 o 
  -2   4   1      125.39      124.18      2.38 o 
  -1   4   1       22.34       15.54      0.39 o 
   0   4   1      502.17      547.44      7.53 o 
   1   4   1      328.23      335.41      4.76 o 
   2   4   1       69.48       73.16      1.29 o 
   3   4   1        0.01       -0.31      0.28 o 
   4   4   1      111.31       94.83      2.04 o 
   5   4   1        5.15        4.23      0.51 o 
   6   4   1       50.60       48.85      1.80 o 
   7   4   1        4.04        4.66      1.55 o 
  -8   5   1        8.74        7.03      0.85 o 
  -7   5   1       46.68       49.53      1.97 o 
  -6   5   1        1.43        0.69      0.37 o 
  -5   5   1      328.25      343.28      6.05 o 
  -4   5   1       56.08       53.29      1.60 o 
  -3   5   1      280.36      285.48      5.04 o 
  -2   5   1      120.11      125.90      2.51 o 
  -1   5   1       63.26       60.84      1.43 o 
   0   5   1        3.72        4.14      0.35 o 
   1   5   1      235.09      244.94      3.64 o 
   2   5   1       10.83       10.31      0.55 o 
   3   5   1        0.31        2.22      0.42 o 
   4   5   1        3.04        2.21      0.46 o 
   5   5   1        2.37        1.31      0.44 o 
   6   5   1        2.87        3.71      0.65 o 
  -7   6   1       22.51       17.93      1.21 o 
  -6   6   1       29.32       30.74      1.19 o 
  -5   6   1       49.58       54.93      1.55 o 
  -4   6   1      108.04      103.89      2.35 o 
  -3   6   1      828.33      820.39     27.88 o 
  -2   6   1        0.26        0.27      0.34 o 
  -1   6   1      113.53      105.88      2.26 o 
   0   6   1        0.04       -0.20      0.47 o 
   1   6   1       67.57       67.12      1.32 o 
   2   6   1       29.00       30.53      1.00 o 
   3   6   1       86.69       75.59      1.83 o 
   4   6   1       13.40       15.44      0.80 o 
   5   6   1        3.47        3.17      0.50 o 
   6   6   1        0.19        0.60      0.43 o 
  -6   7   1       20.13       24.88      1.77 o 
  -5   7   1       14.93       16.80      0.88 o 
  -4   7   1        9.52       10.51      0.73 o 
  -3   7   1        0.89       -0.02      0.37 o 
  -2   7   1       14.56       12.95      0.74 o 
  -1   7   1       70.27       69.06      1.99 o 
   0   7   1       35.24       33.51      1.10 o 
   1   7   1       20.92       23.74      1.21 o 
   2   7   1        0.89        1.60      0.69 o 
   3   7   1        0.10        0.37      0.40 o 
   4   7   1        3.49        1.50      0.47 o 
   5   7   1        2.42        4.79      0.57 o 
  -5   8   1        8.72        8.67      0.85 o 
  -4   8   1        0.02        0.20      0.43 o 
  -3   8   1       88.67       92.70      2.32 o 
  -2   8   1        0.24        0.53      0.44 o 
  -1   8   1       10.60        9.09      0.67 o 
   0   8   1        3.39        2.76      0.63 o 
   1   8   1       32.67       30.64      1.48 o 
   2   8   1        0.40        1.51      0.57 o 
   3   8   1       16.75       16.09      1.31 o 
  -2   9   1        0.27        0.86      0.47 o 
  -1   9   1        1.68        2.40      0.69 o 
   0   9   1        7.72       10.24      0.96 o 
  -2  -9   2        3.60        5.02      0.78 o 
  -1  -9   2        0.23       -0.32      1.07 o 
   0  -9   2        9.50       10.07      1.28 o 
   1  -9   2        1.23        0.66      0.47 o 
   2  -9   2        9.08        8.49      0.76 o 
   3  -9   2        6.66        6.23      0.63 o 
  -4  -8   2        0.73        2.27      0.64 o 
  -3  -8   2        0.65        1.64      0.61 o 
  -2  -8   2        3.17        4.20      0.98 o 
  -1  -8   2        9.13        7.44      0.78 o 
   0  -8   2       74.01       69.51      1.82 o 
   1  -8   2        0.39       -0.30      0.37 o 
   2  -8   2       12.90       13.85      0.79 o 
   3  -8   2        7.24        5.84      0.61 o 
   4  -8   2        0.50        2.16      0.50 o 
   5  -8   2       18.62       20.14      1.01 o 
  -5  -7   2        0.22        0.79      0.44 o 
  -4  -7   2       40.00       43.23      1.35 o 
  -3  -7   2        5.10        6.36      0.61 o 
  -2  -7   2       35.50       41.46      1.22 o 
  -1  -7   2       18.24       17.42      0.77 o 
   0  -7   2       22.67       22.58      0.87 o 
   1  -7   2       40.01       36.20      1.18 o 
   2  -7   2      313.20      307.42      5.54 o 
   3  -7   2      106.05      110.76      2.50 o 
   4  -7   2       26.28       28.75      1.11 o 
   5  -7   2        7.49        6.99      0.60 o 
   6  -7   2        7.98       11.54      0.75 o 
  -6  -6   2        1.95        1.31      0.83 o 
  -5  -6   2        2.52        3.55      0.66 o 
  -4  -6   2       23.15       10.20      0.70 o 
  -3  -6   2       41.52       44.79      2.87 o 
  -2  -6   2        5.06        6.25      0.44 o 
  -1  -6   2        6.40        6.16      0.37 o 
   0  -6   2       10.61       10.52      0.57 o 
   1  -6   2       55.58       56.24      1.42 o 
   2  -6   2        0.08        0.27      0.33 o 
   3  -6   2      320.39      305.86      5.46 o 
   4  -6   2      164.42      152.84      3.13 o 
   5  -6   2       29.44       30.76      1.11 o 
   6  -6   2       37.27       47.84      1.48 o 
   7  -6   2        0.04        0.57      0.40 o 
  -7  -5   2        5.33        4.89      0.77 o 
  -6  -5   2        0.90        0.30      1.48 o 
  -5  -5   2       42.61       34.87      1.13 o 
  -4  -5   2        4.36        8.48      1.28 o 
  -3  -5   2       12.58        8.48      0.68 o 
  -2  -5   2        0.00       -0.04      0.23 o 
  -1  -5   2      133.29      125.36      2.04 o 
   0  -5   2        1.05        0.55      0.23 o 
   1  -5   2      167.07      158.34      2.44 o 
   2  -5   2       10.82        6.62      0.64 o 
   3  -5   2      143.92      142.60      2.81 o 
   4  -5   2       22.27       18.37      1.03 o 
   5  -5   2       11.80       14.80      0.72 o 
   6  -5   2      125.46      118.38      2.61 o 
   7  -5   2        0.12        1.05      0.39 o 
   8  -5   2       18.24       17.65      1.40 o 
  -8  -4   2        4.24        4.49      0.80 o 
  -7  -4   2        0.06       -0.52      0.57 o 
  -6  -4   2        0.02        0.28      0.63 o 
  -5  -4   2       34.69       32.60      1.16 o 
  -4  -4   2       11.66       10.93      0.46 o 
  -3  -4   2       33.94       26.21      0.78 o 
  -2  -4   2      124.19      113.33      1.84 o 
  -1  -4   2      103.54      106.25      1.72 o 
   0  -4   2      136.77      140.73      2.15 o 
   1  -4   2       56.23       68.38      1.17 o 
   2  -4   2      149.97      123.63      2.00 o 
   3  -4   2       35.56       39.17      0.81 o 
   4  -4   2       42.37       41.28      0.90 o 
   5  -4   2       19.11       18.91      0.84 o 
   6  -4   2       59.95       61.65      1.78 o 
   7  -4   2       10.50       10.30      0.65 o 
   8  -4   2       23.02       21.48      1.21 o 
  -8  -3   2        0.56        0.73      0.58 o 
  -7  -3   2       33.23       27.62      1.38 o 
  -6  -3   2       26.31       24.95      1.20 o 
  -5  -3   2       94.59      103.18      2.01 o 
  -4  -3   2       21.06       19.88      0.58 o 
  -3  -3   2      391.61      377.67      5.33 o 
  -2  -3   2      567.09      603.70      9.51 o 
  -1  -3   2      401.61      442.63      6.08 o 
   0  -3   2      639.79      672.78     10.51 o 
   1  -3   2      936.16     1004.93     15.58 o 
   2  -3   2      671.13      784.84     12.27 o 
   3  -3   2      105.13      110.09      2.06 o 
   4  -3   2        1.61        2.76      0.24 o 
   5  -3   2       13.32       10.82      0.45 o 
   6  -3   2        6.02        8.35      0.44 o 
   7  -3   2        4.83        5.15      0.41 o 
   8  -3   2       13.98       14.68      0.89 o 
  -8  -2   2        1.41        0.91      0.56 o 
  -7  -2   2        0.73        0.17      0.60 o 
  -6  -2   2        3.40        3.83      0.43 o 
  -5  -2   2       19.80       17.13      0.54 o 
  -4  -2   2       90.85      109.58      1.79 o 
  -3  -2   2     1137.25     1191.97     16.00 o 
  -2  -2   2       29.49       27.29      0.58 o 
  -1  -2   2     1001.09     1051.89     16.20 o 
   0  -2   2     1186.50     1274.92     16.97 o 
   1  -2   2     5213.21     4200.45     55.82 o 
   2  -2   2        0.27        0.18      0.14 o 
   3  -2   2     2689.35     2810.39     43.07 o 
   4  -2   2       92.93       85.46      1.75 o 
   5  -2   2      105.17      124.06      2.97 o 
   6  -2   2       45.70       41.52      0.99 o 
   7  -2   2       10.68        9.87      0.73 o 
   8  -2   2       20.97       19.59      0.87 o 
  -9  -1   2        1.07        0.94      0.57 o 
  -8  -1   2        6.52        8.98      0.86 o 
  -7  -1   2       72.64       78.53      1.92 o 
  -6  -1   2       74.34       74.27      1.75 o 
  -5  -1   2       64.31       61.13      1.14 o 
  -4  -1   2      214.89      232.69      3.38 o 
  -3  -1   2      106.80       99.12      1.54 o 
  -2  -1   2        6.07        8.43      0.25 o 
  -1  -1   2     3481.42     2830.39     54.86 o 
   0  -1   2        0.54        2.25      0.14 o 
   1  -1   2      226.82      206.57      3.24 o 
   2  -1   2       77.49       67.77      1.09 o 
   3  -1   2       38.57       33.36      0.97 o 
   4  -1   2      119.24      133.45      2.40 o 
   5  -1   2      119.92      137.14      2.60 o 
   6  -1   2      243.70      232.87      3.61 o 
   7  -1   2        0.33        1.16      0.54 o 
   8  -1   2        4.94        6.33      0.72 o 
  -9   0   2       12.03       18.39      1.80 o 
  -8   0   2        3.84        5.33      0.55 o 
  -7   0   2        5.80        6.08      0.53 o 
  -6   0   2       27.49       22.82      1.41 o 
  -5   0   2        5.79        4.76      0.43 o 
  -4   0   2       97.77       86.61      1.43 o 
  -3   0   2        7.14        4.02      0.27 o 
  -2   0   2      281.17      268.98      4.33 o 
  -1   0   2       18.70       18.86      0.47 o 
   0   0   2      207.26      210.89      3.16 o 
   1   0   2     1044.85      985.38     13.14 o 
   2   0   2      810.18      743.09     10.00 o 
   3   0   2      681.71      688.64      9.35 o 
   4   0   2       18.85       12.94      0.43 o 
   5   0   2       39.76       41.01      1.09 o 
   6   0   2       61.58       59.96      1.31 o 
   7   0   2       87.43       78.54      2.04 o 
   8   0   2        5.93        7.25      0.75 o 
  -9   1   2        0.00        0.74      0.53 o 
  -8   1   2       28.82       36.51      1.23 o 
  -7   1   2        0.82        1.30      0.42 o 
  -6   1   2        7.08        6.19      0.49 o 
  -5   1   2       18.60       14.74      0.47 o 
  -4   1   2      266.09      269.01      7.33 o 
  -3   1   2        6.48       10.00      0.36 o 
  -2   1   2     1693.64     1576.37     48.40 o 
  -1   1   2     1768.09     1691.83     22.53 o 
   0   1   2      252.45      281.15      4.51 o 
   1   1   2      142.10      174.08      2.46 o 
   2   1   2      310.09      280.92      4.53 o 
   3   1   2      100.78       85.53      1.40 o 
   4   1   2       60.12       66.73      1.28 o 
   5   1   2        0.24        0.06      0.19 o 
   6   1   2       53.95       63.50      1.57 o 
   7   1   2       11.09       11.76      0.69 o 
   8   1   2        4.33        5.18      0.72 o 
  -9   2   2        3.44        5.52      0.56 o 
  -8   2   2       16.99       12.70      1.38 o 
  -7   2   2       12.45       10.30      0.86 o 
  -6   2   2       84.82       82.78      1.87 o 
  -5   2   2      157.48      171.98      2.69 o 
  -4   2   2       22.29       27.52      0.65 o 
  -3   2   2      390.57      446.39      6.18 o 
  -2   2   2      474.79      524.28      7.16 o 
  -1   2   2        7.11        3.91      0.23 o 
   0   2   2       33.27       31.43      0.60 o 
   1   2   2      331.58      347.34      4.80 o 
   2   2   2      365.26      345.40      5.56 o 
   3   2   2      295.56      302.41      5.00 o 
   4   2   2      247.31      270.81      4.62 o 
   5   2   2       19.02       19.93      0.77 o 
   6   2   2       18.74       18.31      1.03 o 
   7   2   2       18.51       23.22      0.97 o 
   8   2   2        8.61        7.02      0.82 o 
  -8   3   2       13.44       16.98      1.55 o 
  -7   3   2       34.98       41.62      1.79 o 
  -6   3   2        4.83        4.20      0.45 o 
  -5   3   2      239.47      264.95      3.97 o 
  -4   3   2       90.29       88.32      1.54 o 
  -3   3   2     1114.03     1207.07     16.25 o 
  -2   3   2      153.77      150.83      2.56 o 
  -1   3   2      304.67      303.45      4.25 o 
   0   3   2      317.55      296.87      4.90 o 
   1   3   2      301.99      316.03      5.13 o 
   2   3   2      139.35      117.55      2.19 o 
   3   3   2        0.83       -0.08      0.26 o 
   4   3   2       43.34       42.46      1.15 o 
   5   3   2        0.00       -0.18      0.36 o 
   6   3   2        5.27        2.66      0.48 o 
   7   3   2        6.22        9.07      0.66 o 
  -8   4   2        0.98        3.05      0.66 o 
  -7   4   2       27.77       28.34      1.39 o 
  -6   4   2       14.26       14.74      0.98 o 
  -5   4   2      103.36       99.83      2.19 o 
  -4   4   2       95.80      100.15      2.14 o 
  -3   4   2      211.84      224.57      3.32 o 
  -2   4   2       77.47       84.62      1.76 o 
  -1   4   2        9.70       11.58      0.42 o 
   0   4   2      581.65      613.17      9.89 o 
   1   4   2        0.67        0.29      0.31 o 
   2   4   2       46.88       46.31      1.14 o 
   3   4   2       36.63       32.41      0.97 o 
   4   4   2        8.03        9.62      0.62 o 
   5   4   2       42.40       34.62      1.15 o 
   6   4   2       48.91       48.33      1.44 o 
   7   4   2        0.07       -0.12      0.39 o 
  -8   5   2        5.42        4.37      1.14 o 
  -7   5   2       82.40       76.22      2.57 o 
  -6   5   2       33.14       31.95      1.49 o 
  -5   5   2      111.69      106.52      2.40 o 
  -4   5   2      303.95      309.56      6.64 o 
  -3   5   2      283.25      306.18      5.38 o 
  -2   5   2       40.17       42.97      1.17 o 
  -1   5   2      281.62      278.32      4.06 o 
   0   5   2        3.10        1.74      0.39 o 
   1   5   2       51.45       51.06      1.04 o 
   2   5   2      101.12       89.66      1.91 o 
   3   5   2      153.97      169.12      3.21 o 
   4   5   2        3.78        5.07      0.52 o 
   5   5   2        4.56        5.22      0.55 o 
   6   5   2        0.85        0.41      0.44 o 
  -7   6   2        8.02       10.34      0.96 o 
  -6   6   2        1.23        1.13      0.43 o 
  -5   6   2       10.48       10.75      0.70 o 
  -4   6   2       21.86       22.51      1.13 o 
  -3   6   2      102.66      111.30      2.88 o 
  -2   6   2        3.60        4.95      0.69 o 
  -1   6   2       91.55       84.95      1.93 o 
   0   6   2       69.69       71.80      1.69 o 
   1   6   2        4.63        3.56      0.39 o 
   2   6   2       12.69        9.39      0.62 o 
   3   6   2        0.04        0.27      0.53 o 
   4   6   2        4.20        4.46      0.60 o 
   5   6   2        5.19        8.43      0.68 o 
  -6   7   2        0.68        1.34      0.49 o 
  -5   7   2       32.79       36.10      1.72 o 
  -4   7   2       15.85       15.95      0.89 o 
  -3   7   2       11.19       11.33      0.70 o 
  -2   7   2       85.97       89.17      2.12 o 
  -1   7   2      101.22      103.98      2.34 o 
   0   7   2        0.05        0.30      0.48 o 
   1   7   2       15.26       15.18      1.00 o 
   2   7   2        4.80        3.76      0.68 o 
   3   7   2       14.33       15.46      0.82 o 
   4   7   2        1.51        2.08      0.48 o 
  -4   8   2       25.08       24.24      1.26 o 
  -3   8   2        3.38        3.26      0.71 o 
  -2   8   2        6.43        5.21      0.77 o 
  -1   8   2        1.08        0.89      0.57 o 
   0   8   2        9.09        7.01      0.78 o 
   1   8   2        9.91        9.56      0.89 o 
   2   8   2        0.64       -0.16      0.53 o 
   3   8   2        2.45        4.95      1.10 o 
  -2  -9   3        2.16        3.75      0.72 o 
  -1  -9   3       11.39       10.06      0.93 o 
   0  -9   3        4.77        6.99      0.64 o 
   1  -9   3       26.03       26.22      1.10 o 
   2  -9   3       10.40       13.29      0.84 o 
   3  -9   3       15.39       21.12      1.03 o 
  -4  -8   3        1.12        4.47      0.72 o 
  -3  -8   3        0.31        1.21      0.61 o 
  -2  -8   3        4.58        6.76      0.98 o 
  -1  -8   3        1.31        1.83      0.42 o 
   0  -8   3        5.16        6.19      0.54 o 
   1  -8   3       21.34       20.49      0.91 o 
   2  -8   3       14.16       15.60      0.89 o 
   3  -8   3        6.59        8.07      0.65 o 
   4  -8   3       10.53       10.18      0.75 o 
   5  -8   3        1.95        3.06      0.52 o 
  -5  -7   3        2.02        3.01      0.85 o 
  -4  -7   3        7.47       11.92      0.74 o 
  -3  -7   3        0.01        0.24      0.41 o 
  -2  -7   3       18.34       17.29      0.65 o 
  -1  -7   3        0.00       -0.32      0.32 o 
   0  -7   3        0.06       -0.13      0.32 o 
   1  -7   3       44.45       36.27      1.17 o 
   2  -7   3       34.51       38.74      1.24 o 
   3  -7   3        7.07        6.95      0.61 o 
   4  -7   3      107.25      112.88      3.16 o 
   5  -7   3        2.23        3.72      0.51 o 
   6  -7   3       17.86       15.35      0.87 o 
  -6  -6   3        1.70        2.13      0.66 o 
  -5  -6   3       26.30       21.94      0.92 o 
  -4  -6   3       52.94       50.69      1.97 o 
  -3  -6   3        6.50       13.29      0.60 o 
  -2  -6   3        1.57        0.50      0.29 o 
  -1  -6   3       12.81       13.18      0.52 o 
   0  -6   3       30.77       28.41      0.73 o 
   1  -6   3       11.65       14.56      0.67 o 
   2  -6   3       19.50       17.09      0.87 o 
   3  -6   3      171.27      160.56      7.26 o 
   4  -6   3      213.33      210.11      7.67 o 
   5  -6   3       43.33       49.76      1.47 o 
   6  -6   3       15.84       12.70      0.73 o 
   7  -6   3        2.98        2.59      0.65 o 
  -7  -5   3        0.04        0.56      0.62 o 
  -6  -5   3       14.51       15.83      1.06 o 
  -5  -5   3       10.86        9.51      0.63 o 
  -4  -5   3       89.13       81.72      1.57 o 
  -3  -5   3      298.07      283.99      4.23 o 
  -2  -5   3        0.30       -0.23      0.25 o 
  -1  -5   3        0.27       -0.12      0.24 o 
   0  -5   3      416.50      418.55      5.91 o 
   1  -5   3       84.50       88.27      1.75 o 
   2  -5   3        0.14       -0.10      0.32 o 
   3  -5   3      226.45      213.17      4.93 o 
   4  -5   3       28.09       26.83      1.36 o 
   5  -5   3       12.21        9.12      0.58 o 
   6  -5   3      117.44      105.54      2.40 o 
   7  -5   3        0.27        1.21      0.38 o 
  -8  -4   3        0.54        2.90      0.73 o 
  -7  -4   3       17.21       18.77      1.20 o 
  -6  -4   3        0.85        0.59      0.50 o 
  -5  -4   3       22.51       19.80      0.65 o 
  -4  -4   3        3.58        4.41      0.36 o 
  -3  -4   3      125.65      121.81      2.01 o 
  -2  -4   3       16.92       19.14      0.57 o 
  -1  -4   3      535.09      582.93      8.02 o 
   0  -4   3       87.52       81.50      1.60 o 
   1  -4   3      543.57      597.45      8.19 o 
   2  -4   3       15.55       14.40      0.55 o 
   3  -4   3       52.28       49.95      1.17 o 
   4  -4   3       97.05       95.56      1.95 o 
   5  -4   3        0.41        1.14      0.25 o 
   6  -4   3        4.44        5.54      0.86 o 
   7  -4   3        5.04        4.61      0.48 o 
   8  -4   3        5.80        5.95      1.14 o 
  -8  -3   3        0.35       -0.41      0.54 o 
  -7  -3   3       10.01       13.63      1.00 o 
  -6  -3   3        3.32        3.92      0.79 o 
  -5  -3   3       34.63       35.55      0.87 o 
  -4  -3   3      110.24      103.77      1.77 o 
  -3  -3   3      341.39      326.34      4.66 o 
  -2  -3   3      197.44      197.26      5.53 o 
  -1  -3   3      555.83      511.19      8.09 o 
   0  -3   3     1835.99     1805.36     24.02 o 
   1  -3   3      204.15      196.62      2.85 o 
   2  -3   3     1615.39     1809.56     24.13 o 
   3  -3   3      491.60      543.52     10.79 o 
   4  -3   3      173.12      171.38      5.02 o 
   5  -3   3       15.61       14.27      0.62 o 
   6  -3   3       55.88       50.92      1.18 o 
   7  -3   3        9.30       11.00      0.68 o 
   8  -3   3       17.39       21.44      1.42 o 
  -8  -2   3        1.10        3.09      0.63 o 
  -7  -2   3       18.65       20.77      0.92 o 
  -6  -2   3        4.69        5.89      0.50 o 
  -5  -2   3       32.01       34.38      0.80 o 
  -4  -2   3        0.44        1.63      0.42 o 
  -3  -2   3      183.91      165.13      2.48 o 
  -2  -2   3      148.15      136.43      2.05 o 
  -1  -2   3     1180.80     1081.74     18.07 o 
   0  -2   3      826.04      908.16     12.16 o 
   1  -2   3     1167.96     1190.02     15.90 o 
   2  -2   3      593.43      656.76      8.91 o 
   3  -2   3       94.57       80.45      1.61 o 
   4  -2   3        6.43        6.01      0.34 o 
   5  -2   3       18.98       14.45      0.72 o 
   6  -2   3        4.43        5.15      0.47 o 
   7  -2   3        4.87        4.53      1.06 o 
   8  -2   3       13.29       16.71      1.40 o 
  -9  -1   3        0.94        1.42      0.61 o 
  -8  -1   3        0.09        0.43      0.42 o 
  -7  -1   3       51.95       58.86      1.61 o 
  -6  -1   3        6.01        6.27      0.48 o 
  -5  -1   3      106.00       96.25      1.98 o 
  -4  -1   3       41.58       44.92      1.08 o 
  -3  -1   3       47.02       74.41      1.46 o 
  -2  -1   3      667.61      672.28     15.51 o 
  -1  -1   3     2653.48     2421.31     38.02 o 
   0  -1   3     2686.13     2339.24     97.61 o 
   1  -1   3     2736.59     2531.23     43.92 o 
   2  -1   3        0.65        1.81      0.26 o 
   3  -1   3      137.82      128.53      2.27 o 
   4  -1   3       29.42       33.59      0.89 o 
   5  -1   3      130.18      118.48      1.99 o 
   6  -1   3       69.94       70.99      3.03 o 
   7  -1   3       26.38       24.54      0.96 o 
   8  -1   3        2.30        1.30      0.49 o 
  -9   0   3        0.00        0.42      0.76 o 
  -8   0   3       22.27       20.73      1.13 o 
  -7   0   3       64.01       58.85      2.85 o 
  -6   0   3        0.04        0.02      0.30 o 
  -5   0   3        5.67        7.33      0.44 o 
  -4   0   3      184.67      168.49      3.01 o 
  -3   0   3      225.67      227.21      3.81 o 
  -2   0   3       46.28       47.04      0.97 o 
  -1   0   3     3424.87     2846.83     69.30 o 
   0   0   3     3271.41     2762.94     55.68 o 
   1   0   3      857.03      855.93     11.45 o 
   2   0   3        7.75        9.17      0.38 o 
   3   0   3       46.47       40.44      0.79 o 
   4   0   3        0.67        0.50      0.19 o 
   5   0   3       27.53       26.64      0.71 o 
   6   0   3       79.66       71.04      3.32 o 
   7   0   3      139.63      150.70      3.75 o 
   8   0   3        3.11        4.01      0.68 o 
  -9   1   3        2.37        3.66      0.50 o 
  -8   1   3       19.73       21.57      0.93 o 
  -7   1   3       28.30       23.86      0.95 o 
  -6   1   3       26.71       27.33      1.61 o 
  -5   1   3       28.38       29.06      0.89 o 
  -4   1   3       65.49       52.21      0.97 o 
  -3   1   3      310.36      298.73      4.92 o 
  -2   1   3      128.16      169.65      2.88 o 
  -1   1   3      301.73      352.06      5.65 o 
   0   1   3     7415.41     5415.08    121.38 o 
   1   1   3      626.39      697.91     10.98 o 
   2   1   3      197.58      206.71      2.97 o 
   3   1   3      495.18      529.69      7.29 o 
   4   1   3      100.99      104.29      2.04 o 
   5   1   3       70.40       53.41      1.35 o 
   6   1   3       96.85       86.82      1.99 o 
   7   1   3       13.70       20.84      1.16 o 
   8   1   3        0.52       -0.06      0.50 o 
  -9   2   3        2.11        1.89      0.42 o 
  -8   2   3       30.14       29.07      1.39 o 
  -7   2   3      115.81      120.54      3.28 o 
  -6   2   3       81.73       87.62      1.97 o 
  -5   2   3      228.77      220.66      3.34 o 
  -4   2   3      548.98      571.25      7.91 o 
  -3   2   3       32.04       37.06      0.76 o 
  -2   2   3        6.40        5.67      0.36 o 
  -1   2   3      205.05      244.86      3.47 o 
   0   2   3        4.48        6.40      0.35 o 
   1   2   3      402.19      437.03      6.01 o 
   2   2   3      217.08      206.38      3.50 o 
   3   2   3       61.13       58.02      1.31 o 
   4   2   3        0.65        0.05      0.36 o 
   5   2   3       61.10       55.27      1.42 o 
   6   2   3        7.28        5.19      0.54 o 
   7   2   3       28.90       27.94      1.35 o 
   8   2   3        3.54        3.80      0.91 o 
  -8   3   3       27.41       25.07      1.35 o 
  -7   3   3        0.00        0.89      0.53 o 
  -6   3   3      151.62      174.49      3.35 o 
  -5   3   3       46.74       37.15      1.34 o 
  -4   3   3      423.36      428.98      6.07 o 
  -3   3   3        9.60       17.37      0.51 o 
  -2   3   3      531.60      558.70      7.69 o 
  -1   3   3       20.63       22.67      0.60 o 
   0   3   3      443.94      501.39      6.91 o 
   1   3   3       11.31       10.14      0.36 o 
   2   3   3        5.43        4.42      0.36 o 
   3   3   3       81.48       73.33      1.60 o 
   4   3   3        4.08        1.59      0.39 o 
   5   3   3       24.23       26.36      0.96 o 
   6   3   3        9.88       12.42      0.74 o 
   7   3   3        0.64        0.51      0.43 o 
  -8   4   3        9.48        8.09      0.87 o 
  -7   4   3        0.01       -0.17      0.48 o 
  -6   4   3      162.20      158.43      4.10 o 
  -5   4   3       31.84       25.81      0.91 o 
  -4   4   3      289.22      292.25      5.17 o 
  -3   4   3        0.05        0.68      0.30 o 
  -2   4   3      195.19      193.71      2.92 o 
  -1   4   3       13.73       12.21      0.53 o 
   0   4   3      602.96      676.85      9.30 o 
   1   4   3       61.35       64.24      1.20 o 
   2   4   3       33.26       33.38      0.96 o 
   3   4   3        7.56        7.35      0.79 o 
   4   4   3        0.01       -0.42      0.33 o 
   5   4   3        8.50        7.55      0.59 o 
   6   4   3        0.84        1.56      0.50 o 
   7   4   3        0.00        0.20      0.45 o 
  -7   5   3       22.43       24.32      1.36 o 
  -6   5   3        5.63        7.58      0.76 o 
  -5   5   3        0.20       -0.16      0.45 o 
  -4   5   3      221.61      234.19      4.38 o 
  -3   5   3       32.85       27.29      1.37 o 
  -2   5   3      235.06      239.35      4.41 o 
  -1   5   3       43.35       45.07      1.34 o 
   0   5   3       21.40       20.09      0.61 o 
   1   5   3       18.73       14.83      0.63 o 
   2   5   3      200.79      204.11      3.72 o 
   3   5   3      103.29      109.34      2.32 o 
   4   5   3       22.60       25.73      0.99 o 
   5   5   3       11.51       11.66      0.71 o 
   6   5   3        0.01       -0.02      0.41 o 
  -7   6   3       10.58       12.37      1.48 o 
  -6   6   3        4.73        6.38      0.76 o 
  -5   6   3        9.55        7.62      0.72 o 
  -4   6   3       45.66       46.15      1.42 o 
  -3   6   3       17.11       18.56      0.86 o 
  -2   6   3       53.59       47.85      1.40 o 
  -1   6   3       27.47       24.34      0.94 o 
   0   6   3       30.84       30.61      1.04 o 
   1   6   3        0.97        0.38      0.63 o 
   2   6   3        1.99        2.34      0.40 o 
   3   6   3       24.59       20.94      0.90 o 
   4   6   3       39.52       43.41      1.37 o 
   5   6   3        1.15        2.02      0.48 o 
  -6   7   3        0.33       -0.38      0.48 o 
  -5   7   3       16.91       16.68      0.90 o 
  -4   7   3        4.96        5.57      0.63 o 
  -3   7   3       41.64       39.42      1.50 o 
  -2   7   3        4.00        4.72      0.90 o 
  -1   7   3        9.43        8.95      0.97 o 
   0   7   3       15.43       12.85      0.97 o 
   1   7   3       17.72       18.95      1.12 o 
   2   7   3        8.50        9.41      0.88 o 
   3   7   3       38.38       46.32      1.85 o 
   4   7   3        4.25        6.83      0.69 o 
  -4   8   3       30.20       32.69      1.35 o 
  -3   8   3       25.44       25.36      1.28 o 
  -2   8   3       24.14       23.19      1.33 o 
  -1   8   3       11.43       13.16      1.57 o 
   0   8   3        3.08        2.76      0.65 o 
   1   8   3        8.84        8.96      0.91 o 
   2   8   3        0.37        1.57      1.04 o 
  -2  -9   4        0.48        0.33      0.57 o 
  -1  -9   4       17.25       20.36      1.51 o 
   0  -9   4        0.09        0.63      0.41 o 
   1  -9   4       31.50       39.49      2.10 o 
   2  -9   4        0.20       -0.62      0.43 o 
   3  -9   4       35.61       37.51      3.12 o 
  -4  -8   4        5.03        3.98      0.67 o 
  -3  -8   4        1.76        1.55      0.58 o 
  -2  -8   4        2.14        3.09      0.61 o 
  -1  -8   4        2.33        1.11      0.44 o 
   0  -8   4        0.79        0.88      0.39 o 
   1  -8   4        1.78        2.51      0.43 o 
   2  -8   4        3.49        3.59      0.50 o 
   3  -8   4       20.08       21.90      1.31 o 
   4  -8   4        1.06        0.58      0.33 o 
   5  -8   4        9.50        7.75      0.90 o 
  -5  -7   4        0.18       -0.30      0.50 o 
  -4  -7   4        0.01        2.37      0.47 o 
  -3  -7   4        0.00        0.02      0.98 o 
  -2  -7   4        4.53        5.09      0.53 o 
  -1  -7   4        6.49        5.15      0.48 o 
   0  -7   4       14.92       13.34      1.12 o 
   1  -7   4        0.72        0.12      0.31 o 
   2  -7   4        0.03       -0.09      0.30 o 
   3  -7   4       57.71       59.56      1.81 o 
   4  -7   4        5.60        4.90      0.69 o 
   5  -7   4       28.17       25.68      1.06 o 
   6  -7   4       12.75       13.03      1.05 o 
  -6  -6   4       17.39       14.90      1.07 o 
  -5  -6   4       16.11       19.06      1.09 o 
  -4  -6   4        4.65        2.70      0.85 o 
  -3  -6   4        0.49        3.34      0.39 o 
  -2  -6   4       65.98       58.40      1.24 o 
  -1  -6   4        1.61        0.86      0.30 o 
   0  -6   4       58.21       59.32      1.40 o 
   1  -6   4       65.71       63.43      1.55 o 
   2  -6   4      103.18      100.98      3.12 o 
   3  -6   4       32.93       32.94      1.26 o 
   4  -6   4       65.48       62.66      1.65 o 
   5  -6   4       30.81       27.14      1.05 o 
   6  -6   4        1.48        0.68      0.63 o 
   7  -6   4        5.04        3.78      0.69 o 
  -7  -5   4        0.27       -0.26      0.57 o 
  -6  -5   4        4.27        3.82      0.66 o 
  -5  -5   4        0.94        0.33      0.77 o 
  -4  -5   4       75.95       65.36      3.03 o 
  -3  -5   4      163.02      176.37      3.24 o 
  -2  -5   4       37.98       39.98      0.93 o 
  -1  -5   4       27.24       22.52      0.92 o 
   0  -5   4      178.51      192.63      2.94 o 
   1  -5   4       11.53       11.04      0.42 o 
   2  -5   4      296.95      319.09      4.63 o 
   3  -5   4       15.80       14.66      0.68 o 
   4  -5   4        4.01        4.18      0.44 o 
   5  -5   4       34.84       38.71      1.21 o 
   6  -5   4       59.35       50.21      1.46 o 
   7  -5   4        1.34        0.97      0.40 o 
  -8  -4   4        5.05        5.07      0.81 o 
  -7  -4   4       26.46       25.15      1.35 o 
  -6  -4   4        0.84        0.79      0.53 o 
  -5  -4   4       12.81       13.40      0.68 o 
  -4  -4   4       21.62       15.56      0.62 o 
  -3  -4   4       14.89       20.07      0.61 o 
  -2  -4   4      513.98      552.85      8.83 o 
  -1  -4   4      257.71      286.08      4.78 o 
   0  -4   4       83.58      105.46      1.71 o 
   1  -4   4       51.02       60.32      1.10 o 
   2  -4   4      973.13     1018.63     13.79 o 
   3  -4   4       35.67       33.33      0.77 o 
   4  -4   4       28.60       25.32      0.69 o 
   5  -4   4       27.94       30.81      1.02 o 
   6  -4   4        1.45        1.48      0.33 o 
   7  -4   4       13.99        7.72      1.30 o 
   8  -4   4        1.78        3.40      0.45 o 
  -8  -3   4        0.32        0.17      0.56 o 
  -7  -3   4        1.27        1.27      0.56 o 
  -6  -3   4       19.07       18.86      0.85 o 
  -5  -3   4        1.55        1.27      0.39 o 
  -4  -3   4       71.22       71.23      1.33 o 
  -3  -3   4       28.23       25.34      0.64 o 
  -2  -3   4      577.45      572.86     20.63 o 
  -1  -3   4       34.41       41.42      0.81 o 
   0  -3   4      259.28      264.89      3.76 o 
   1  -3   4       44.64       45.91      0.85 o 
   2  -3   4      438.33      437.29      6.09 o 
   3  -3   4       23.75       21.27      0.58 o 
   4  -3   4      110.02      111.07      1.89 o 
   5  -3   4       31.26       23.95      0.72 o 
   6  -3   4       30.49       23.78      1.81 o 
   7  -3   4        0.94        1.37      0.40 o 
   8  -3   4       20.68       26.39      1.62 o 
  -8  -2   4        0.29        1.25      0.54 o 
  -7  -2   4       41.67       46.17      1.42 o 
  -6  -2   4        0.46        0.22      0.37 o 
  -5  -2   4       76.51       70.38      1.66 o 
  -4  -2   4       38.27       48.63      0.96 o 
  -3  -2   4      196.38      212.02      3.13 o 
  -2  -2   4        0.64        0.48      0.14 o 
  -1  -2   4      475.89      529.94      8.33 o 
   0  -2   4       28.17       25.50      0.53 o 
   1  -2   4     1001.55     1068.51     14.34 o 
   2  -2   4      442.41      483.56      6.65 o 
   3  -2   4       19.79       34.61      0.74 o 
   4  -2   4       11.91       10.95      0.42 o 
   5  -2   4      229.64      221.77      3.90 o 
   6  -2   4        0.07        0.02      0.37 o 
   7  -2   4        3.64        4.25      0.47 o 
   8  -2   4        0.78        1.12      0.70 o 
  -8  -1   4        2.03        1.30      0.46 o 
  -7  -1   4        0.68        0.01      0.38 o 
  -6  -1   4        2.43        4.35      0.62 o 
  -5  -1   4       31.15       30.23      0.91 o 
  -4  -1   4        3.46        5.46      0.38 o 
  -3  -1   4       45.06       34.52      0.86 o 
  -2  -1   4      289.62      321.96      4.48 o 
  -1  -1   4      201.34      186.53      2.66 o 
   0  -1   4      404.80      434.15      6.87 o 
   1  -1   4     1328.39     1285.43     17.21 o 
   2  -1   4      146.28      144.39      2.48 o 
   3  -1   4      158.84      160.22      2.44 o 
   4  -1   4      110.84      117.65      1.95 o 
   5  -1   4      102.29       91.07      1.67 o 
   6  -1   4      114.66      117.72      2.12 o 
   7  -1   4       21.93       24.67      0.98 o 
   8  -1   4        1.20        0.96      0.38 o 
  -9   0   4       17.14       19.56      1.31 o 
  -8   0   4       35.85       32.32      1.17 o 
  -7   0   4       10.58       12.37      0.85 o 
  -6   0   4        0.76       -0.18      0.71 o 
  -5   0   4       50.02       51.96      1.29 o 
  -4   0   4      136.69      161.19      2.93 o 
  -3   0   4      158.54      168.58      2.95 o 
  -2   0   4      668.27      711.87      9.62 o 
  -1   0   4      139.51      160.08      2.31 o 
   0   0   4     1377.56     1400.96     18.65 o 
   1   0   4     1472.39     1509.44     20.11 o 
   2   0   4       22.33       27.26      0.58 o 
   3   0   4       50.21       57.75      1.15 o 
   4   0   4       44.42       41.10      0.88 o 
   5   0   4      212.16      205.68      3.20 o 
   6   0   4       33.02       26.52      0.99 o 
   7   0   4       50.61       46.08      1.41 o 
   8   0   4        6.93        6.71      0.76 o 
  -9   1   4        0.13        1.53      0.43 o 
  -8   1   4       21.07       20.40      1.36 o 
  -7   1   4       54.61       55.34      1.54 o 
  -6   1   4      423.12      436.57      7.34 o 
  -5   1   4        0.75        0.44      0.41 o 
  -4   1   4        4.08        2.43      0.29 o 
  -3   1   4       94.01      112.56      2.65 o 
  -2   1   4      730.08      704.12     24.87 o 
  -1   1   4        8.89        9.57      0.30 o 
   0   1   4     1420.51     1470.65     19.56 o 
   1   1   4      254.92      230.35      3.28 o 
   2   1   4      400.58      443.99      6.13 o 
   3   1   4      635.52      707.07     11.11 o 
   4   1   4       11.91       15.50      0.47 o 
   5   1   4      125.90      142.19      3.31 o 
   6   1   4       32.63       22.32      0.92 o 
   7   1   4        3.82        2.95      0.80 o 
   8   1   4        4.24        3.48      0.67 o 
  -8   2   4       20.71       16.82      1.09 o 
  -7   2   4        1.08        1.24      0.49 o 
  -6   2   4      188.48      177.16      3.40 o 
  -5   2   4       14.18       14.78      1.57 o 
  -4   2   4      478.24      510.98      7.13 o 
  -3   2   4      113.24      129.58      2.04 o 
  -2   2   4     1361.59     1467.33     19.62 o 
  -1   2   4      195.85      219.69      3.18 o 
   0   2   4      145.65      145.00      2.55 o 
   1   2   4       12.88       10.37      0.35 o 
   2   2   4       42.75       41.45      1.01 o 
   3   2   4       77.95       85.05      1.76 o 
   4   2   4        0.18       -0.25      0.30 o 
   5   2   4        0.36        0.96      0.40 o 
   6   2   4       21.53       21.66      0.98 o 
   7   2   4        0.14        0.89      0.42 o 
  -8   3   4        5.59        5.53      0.77 o 
  -7   3   4       34.89       29.44      1.40 o 
  -6   3   4      175.68      166.11      3.24 o 
  -5   3   4       89.11       80.89      4.13 o 
  -4   3   4        0.41        1.34      0.23 o 
  -3   3   4      311.07      343.29      4.92 o 
  -2   3   4        4.74        4.83      0.29 o 
  -1   3   4      480.23      524.05      8.27 o 
   0   3   4      423.75      473.10      6.57 o 
   1   3   4      144.14      147.95      2.28 o 
   2   3   4       21.71       20.23      0.70 o 
   3   3   4       80.18       87.51      1.87 o 
   4   3   4       26.62       31.02      1.00 o 
   5   3   4       41.78       32.54      1.11 o 
   6   3   4       19.35       18.89      0.88 o 
   7   3   4        0.00        0.96      0.42 o 
  -8   4   4       13.07       14.35      1.07 o 
  -7   4   4        4.93        3.93      0.66 o 
  -6   4   4       62.70       62.22      2.16 o 
  -5   4   4       13.02       10.72      0.59 o 
  -4   4   4      375.26      374.85     14.04 o 
  -3   4   4       80.42       81.77      1.48 o 
  -2   4   4      169.80      150.99      2.39 o 
  -1   4   4       26.43       24.45      0.93 o 
   0   4   4      142.28      154.14      2.43 o 
   1   4   4        0.99        1.94      0.25 o 
   2   4   4      138.72      137.62      2.64 o 
   3   4   4       27.26       24.53      0.90 o 
   4   4   4        6.67        7.61      0.57 o 
   5   4   4        1.13        1.16      0.42 o 
   6   4   4        1.00        0.16      0.43 o 
  -7   5   4       20.13       14.62      1.09 o 
  -6   5   4        8.63        9.66      0.87 o 
  -5   5   4       19.31       17.64      0.81 o 
  -4   5   4       45.79       43.79      1.30 o 
  -3   5   4        7.50        7.30      0.55 o 
  -2   5   4       86.56       73.72      2.87 o 
  -1   5   4       55.74       56.63      1.15 o 
   0   5   4       19.40       20.48      0.63 o 
   1   5   4       52.13       50.56      1.31 o 
   2   5   4       73.24       77.14      1.78 o 
   3   5   4        2.60        1.99      0.47 o 
   4   5   4       38.15       33.54      1.16 o 
   5   5   4        0.01       -0.03      0.51 o 
   6   5   4        6.57        7.25      0.65 o 
  -6   6   4       15.24       11.58      1.57 o 
  -5   6   4       56.00       53.93      1.60 o 
  -4   6   4       15.63       14.36      0.79 o 
  -3   6   4        6.61        5.67      0.57 o 
  -2   6   4        0.50        0.60      0.46 o 
  -1   6   4       21.71       22.30      0.91 o 
   0   6   4       10.89        9.36      0.78 o 
   1   6   4       49.87       52.71      1.41 o 
   2   6   4        6.01       10.84      1.25 o 
   3   6   4       14.06       14.54      0.78 o 
   4   6   4       29.83       33.53      1.20 o 
   5   6   4        0.03        1.11      0.51 o 
  -5   7   4       39.30       39.52      1.41 o 
  -4   7   4       49.68       46.42      1.52 o 
  -3   7   4      215.78      205.64      4.12 o 
  -2   7   4       31.26       32.85      1.49 o 
  -1   7   4        7.07        8.74      0.83 o 
   0   7   4       39.84       36.49      2.35 o 
   1   7   4       10.08       10.25      0.90 o 
   2   7   4       26.61       30.28      1.47 o 
   3   7   4        6.14        4.04      1.32 o 
  -3   8   4        0.54        0.35      0.48 o 
  -2   8   4       19.05       18.65      1.22 o 
  -1   8   4        7.16        6.84      0.84 o 
   0   8   4        0.03       -0.36      0.53 o 
   1   8   4        2.34        4.29      0.99 o 
  -2  -9   5        0.02        1.04      0.54 o 
  -1  -9   5        0.73        1.72      0.46 o 
   0  -9   5        1.05        3.36      0.50 o 
   1  -9   5        7.06        6.78      0.82 o 
   2  -9   5        0.75        1.07      0.61 o 
   3  -9   5        2.87        2.02      0.68 o 
  -4  -8   5        2.82        3.04      0.56 o 
  -3  -8   5        0.62        0.47      0.48 o 
  -2  -8   5       11.21       12.03      0.73 o 
  -1  -8   5        2.43        2.73      0.47 o 
   0  -8   5        2.35        1.63      0.36 o 
   1  -8   5       24.28       21.72      1.01 o 
   2  -8   5        2.50        2.85      0.61 o 
   3  -8   5       33.60       27.70      1.50 o 
   4  -8   5        0.81        1.44      0.64 o 
   5  -8   5        7.91        8.43      1.63 o 
  -5  -7   5        3.71        4.52      0.71 o 
  -4  -7   5        0.50        0.26      0.37 o 
  -3  -7   5        4.26        4.01      0.42 o 
  -2  -7   5        8.32        9.39      0.51 o 
  -1  -7   5        8.66        8.15      0.58 o 
   0  -7   5       44.87       38.95      1.97 o 
   1  -7   5        0.18        0.49      0.35 o 
   2  -7   5       21.54       25.08      1.12 o 
   3  -7   5       71.18       65.17      1.75 o 
   4  -7   5        9.37        7.25      0.83 o 
   5  -7   5       18.26       18.04      1.21 o 
   6  -7   5        4.68        6.83      0.86 o 
  -6  -6   5       12.38       11.98      0.99 o 
  -5  -6   5        1.53        0.20      0.58 o 
  -4  -6   5       87.90       91.17      1.78 o 
  -3  -6   5        0.58        0.26      0.32 o 
  -2  -6   5       61.28       64.69      1.34 o 
  -1  -6   5        5.84        4.78      0.43 o 
   0  -6   5      106.67      110.00      1.91 o 
   1  -6   5       56.32       53.40      1.69 o 
   2  -6   5      526.21      504.28      8.49 o 
   3  -6   5       21.04       21.54      0.99 o 
   4  -6   5        4.21        3.33      0.45 o 
   5  -6   5       21.43       16.81      1.11 o 
   6  -6   5       14.73       16.97      1.14 o 
  -7  -5   5        0.27        1.05      0.61 o 
  -6  -5   5        1.28        0.69      0.59 o 
  -5  -5   5        1.23        3.55      0.49 o 
  -4  -5   5        8.52       11.14      0.55 o 
  -3  -5   5        0.46        0.75      0.52 o 
  -2  -5   5        1.17        2.26      0.44 o 
  -1  -5   5       14.59       13.18      0.49 o 
   0  -5   5       59.09       63.49      1.21 o 
   1  -5   5      116.67      116.24      1.93 o 
   2  -5   5        0.16        0.35      0.34 o 
   3  -5   5      483.79      472.58     12.20 o 
   4  -5   5        0.04       -0.36      0.30 o 
   5  -5   5        7.01        5.94      0.66 o 
   6  -5   5        2.03        6.18      0.79 o 
   7  -5   5       15.75       19.66      2.52 o 
  -7  -4   5        1.76        2.34      0.64 o 
  -6  -4   5        8.03        8.51      0.64 o 
  -5  -4   5        0.44        0.39      0.37 o 
  -4  -4   5      162.41      176.69      2.82 o 
  -3  -4   5        3.34        3.93      0.33 o 
  -2  -4   5      150.28      129.04      2.98 o 
  -1  -4   5        2.43        2.92      0.27 o 
   0  -4   5       54.49       49.03      0.96 o 
   1  -4   5      184.04      177.15      2.69 o 
   2  -4   5       12.08       10.47      0.41 o 
   3  -4   5        2.30        3.10      0.31 o 
   4  -4   5       17.09       16.45      0.57 o 
   5  -4   5       11.22       14.04      0.62 o 
   6  -4   5       11.64       14.39      0.83 o 
   7  -4   5       10.02       14.51      1.04 o 
  -8  -3   5        0.08        0.63      0.57 o 
  -7  -3   5        0.94        0.09      0.46 o 
  -6  -3   5        3.76        2.57      0.49 o 
  -5  -3   5        7.01        8.00      0.57 o 
  -4  -3   5       18.07       18.37      0.57 o 
  -3  -3   5        0.62        0.36      0.22 o 
  -2  -3   5       76.37       84.30      1.45 o 
  -1  -3   5       36.78       36.05      1.74 o 
   0  -3   5      386.41      439.08      6.08 o 
   1  -3   5      168.75      158.59      2.39 o 
   2  -3   5      371.78      364.11      5.14 o 
   3  -3   5       18.95       23.21      0.61 o 
   4  -3   5      213.63      216.98      3.33 o 
   5  -3   5       52.83       57.44      1.70 o 
   6  -3   5       24.03       23.88      1.23 o 
   7  -3   5        0.13        1.18      0.31 o 
   8  -3   5        8.07        9.50      0.86 o 
  -8  -2   5        0.63        1.65      0.47 o 
  -7  -2   5       23.22       20.66      0.95 o 
  -6  -2   5        0.00       -0.34      0.35 o 
  -5  -2   5       60.53       66.44      1.63 o 
  -4  -2   5        6.72        8.47      0.78 o 
  -3  -2   5        1.77        0.44      0.61 o 
  -2  -2   5      169.37      175.26      2.62 o 
  -1  -2   5      250.22      257.43      3.67 o 
   0  -2   5       79.19       89.58      1.71 o 
   1  -2   5      151.84      149.16      2.65 o 
   2  -2   5       18.36       13.30      0.63 o 
   3  -2   5       16.38       18.69      0.52 o 
   4  -2   5      268.55      268.09      3.97 o 
   5  -2   5       46.37       50.81      2.48 o 
   6  -2   5       41.89       45.62      1.14 o 
   7  -2   5       16.75       15.09      0.66 o 
   8  -2   5        1.35        2.23      0.60 o 
  -8  -1   5       10.89       12.39      0.94 o 
  -7  -1   5        2.02        1.92      0.44 o 
  -6  -1   5        4.26        4.47      0.47 o 
  -5  -1   5       13.34       10.91      0.80 o 
  -4  -1   5       25.54       24.55      0.77 o 
  -3  -1   5      185.93      204.53      3.54 o 
  -2  -1   5       15.16       22.19      0.52 o 
  -1  -1   5      250.21      236.78      3.36 o 
   0  -1   5      723.70      824.92     12.86 o 
   1  -1   5      118.57      105.72      1.95 o 
   2  -1   5      261.01      291.93      5.25 o 
   3  -1   5      671.52      684.24      9.38 o 
   4  -1   5      139.21      124.66      2.39 o 
   5  -1   5       16.86       10.07      0.48 o 
   6  -1   5      363.98      353.70      5.29 o 
   7  -1   5        5.31        3.82      0.54 o 
   8  -1   5       22.17       23.38      1.03 o 
  -8   0   5        6.72        8.03      0.63 o 
  -7   0   5       82.36       91.31      2.14 o 
  -6   0   5       22.05       19.74      1.05 o 
  -5   0   5       67.56       67.21      1.57 o 
  -4   0   5       13.52       19.78      0.69 o 
  -3   0   5      853.02      895.02     14.03 o 
  -2   0   5      664.94      703.16      9.54 o 
  -1   0   5     1723.12     1743.02     23.19 o 
   0   0   5      164.75      176.58      2.58 o 
   1   0   5      167.93      149.26      2.22 o 
   2   0   5      397.39      462.89      6.40 o 
   3   0   5      222.41      214.16      3.19 o 
   4   0   5       68.25       61.98      1.20 o 
   5   0   5       21.76       27.89      1.22 o 
   6   0   5        0.78        0.67      0.68 o 
   7   0   5        0.01        0.67      0.52 o 
   8   0   5        8.37        8.47      0.68 o 
  -8   1   5       14.46       14.59      0.91 o 
  -7   1   5       70.16       63.80      1.70 o 
  -6   1   5      212.06      200.44      3.77 o 
  -5   1   5       47.29       39.07      1.10 o 
  -4   1   5       11.45       10.15      0.41 o 
  -3   1   5      347.44      387.79      5.44 o 
  -2   1   5       10.85       11.63      0.38 o 
  -1   1   5      121.13      131.14      2.00 o 
   0   1   5        0.59       -0.16      0.15 o 
   1   1   5      472.91      529.14      7.26 o 
   2   1   5        6.75       12.03      0.39 o 
   3   1   5       43.91       38.80      0.85 o 
   4   1   5       54.75       47.16      1.33 o 
   5   1   5        4.45        5.75      0.56 o 
   6   1   5       60.84       75.71      1.87 o 
   7   1   5        2.71        1.59      0.51 o 
  -8   2   5        1.91        3.53      0.80 o 
  -7   2   5       44.94       42.15      1.70 o 
  -6   2   5       26.24       25.47      0.95 o 
  -5   2   5      312.47      288.93      5.03 o 
  -4   2   5      156.39      155.56      2.45 o 
  -3   2   5        4.74        3.73      0.26 o 
  -2   2   5       10.70        4.56      0.27 o 
  -1   2   5     1694.18     1814.13     28.30 o 
   0   2   5       48.80       41.20      0.82 o 
   1   2   5      194.92      219.59      3.22 o 
   2   2   5      150.50      162.28      2.49 o 
   3   2   5        6.62        3.60      0.39 o 
   4   2   5        0.70        1.56      0.38 o 
   5   2   5       20.42       18.52      1.54 o 
   6   2   5       19.37       17.22      0.86 o 
   7   2   5        0.04        0.20      0.40 o 
  -8   3   5       13.67       14.18      1.08 o 
  -7   3   5        5.90        6.86      0.75 o 
  -6   3   5       34.62       32.46      1.07 o 
  -5   3   5       55.27       50.47      1.33 o 
  -4   3   5       16.40       15.96      0.55 o 
  -3   3   5       51.89       53.01      1.06 o 
  -2   3   5        2.99        1.54      0.22 o 
  -1   3   5      325.48      363.99      5.92 o 
   0   3   5       10.88        6.18      0.39 o 
   1   3   5      103.18      103.27      1.72 o 
   2   3   5       95.65      100.87      2.06 o 
   3   3   5       57.07       51.15      1.32 o 
   4   3   5        0.09        0.43      0.36 o 
   5   3   5       34.44       38.56      1.23 o 
   6   3   5        4.27        7.15      0.82 o 
   7   3   5        2.71        4.41      0.58 o 
  -8   4   5       22.48       25.77      1.44 o 
  -7   4   5        3.56        4.70      0.70 o 
  -6   4   5        4.58        3.17      0.60 o 
  -5   4   5       20.17       17.04      1.02 o 
  -4   4   5      162.20      171.77      3.32 o 
  -3   4   5       21.77       22.53      0.64 o 
  -2   4   5       77.85       77.35      1.43 o 
  -1   4   5        1.05        1.00      0.23 o 
   0   4   5        1.47        0.34      0.25 o 
   1   4   5       36.66       32.46      1.23 o 
   2   4   5      127.82      124.18      2.51 o 
   3   4   5        1.63        1.06      0.39 o 
   4   4   5       25.16       25.31      0.98 o 
   5   4   5        0.71        0.94      0.41 o 
   6   4   5        0.00       -0.18      0.57 o 
  -7   5   5        4.90        5.43      0.86 o 
  -6   5   5        4.72        4.21      0.70 o 
  -5   5   5       13.05       12.76      2.34 o 
  -4   5   5        0.56        0.61      0.81 o 
  -3   5   5        1.82        1.40      0.40 o 
  -2   5   5      120.96      122.94      2.57 o 
  -1   5   5        3.69        4.42      0.34 o 
   0   5   5       51.90       43.45      1.00 o 
   1   5   5        7.32        7.91      0.56 o 
   2   5   5        4.65        2.89      0.44 o 
   3   5   5       69.87       69.62      1.75 o 
   4   5   5       12.68       15.55      0.83 o 
   5   5   5        8.67        9.08      0.68 o 
  -6   6   5       76.11       77.74      2.70 o 
  -5   6   5       52.57       57.06      2.17 o 
  -4   6   5       45.12       41.25      1.96 o 
  -3   6   5       25.73       25.43      1.14 o 
  -2   6   5      226.57      225.38      5.22 o 
  -1   6   5       11.23       13.05      0.75 o 
   0   6   5       79.63       76.41      2.34 o 
   1   6   5        0.00        0.13      0.54 o 
   2   6   5       66.05       67.28      2.81 o 
   3   6   5        1.34        2.38      0.79 o 
   4   6   5        9.77        8.56      0.66 o 
  -5   7   5       23.40       26.60      2.00 o 
  -4   7   5        8.54        9.86      0.79 o 
  -3   7   5       24.97       31.90      1.24 o 
  -2   7   5        0.53        0.28      0.43 o 
  -1   7   5        9.78        9.54      0.86 o 
   0   7   5       21.76       21.62      1.22 o 
   1   7   5        2.56        2.02      0.61 o 
   2   7   5        0.54        0.01      0.51 o 
   3   7   5        7.00        7.70      0.87 o 
  -2   8   5        6.41        6.47      1.32 o 
  -1   8   5        9.11       11.70      0.99 o 
   0   8   5        0.27        1.54      0.62 o 
  -1  -9   6        0.10        0.43      0.55 o 
   0  -9   6        0.10       -0.26      0.55 o 
   1  -9   6        5.25        4.12      0.74 o 
   2  -9   6        0.81        2.54      0.91 o 
  -4  -8   6        0.41       -0.30      0.57 o 
  -3  -8   6        9.28       12.49      0.91 o 
  -2  -8   6        0.55        0.58      0.39 o 
  -1  -8   6       10.04        6.99      1.22 o 
   0  -8   6        1.30        0.41      0.36 o 
   1  -8   6       19.76       16.10      1.12 o 
   2  -8   6        7.89        4.92      0.76 o 
   3  -8   6       39.87       44.69      1.96 o 
   4  -8   6        0.00       -0.75      0.56 o 
  -5  -7   6        0.14        0.57      0.61 o 
  -4  -7   6        2.46        4.16      0.53 o 
  -3  -7   6        2.78        4.09      0.42 o 
  -2  -7   6        1.84        1.84      0.37 o 
  -1  -7   6       36.95       35.69      0.94 o 
   0  -7   6       60.50       54.59      1.46 o 
   1  -7   6        0.03        0.10      0.48 o 
   2  -7   6       27.71       24.64      3.00 o 
   3  -7   6       55.97       56.93      2.16 o 
   4  -7   6        0.99        0.52      0.51 o 
   5  -7   6       21.79       23.92      1.40 o 
  -6  -6   6        0.04        0.44      1.16 o 
  -5  -6   6       26.70       26.23      1.31 o 
  -4  -6   6       69.28       70.99      1.50 o 
  -3  -6   6        0.93       -0.08      0.27 o 
  -2  -6   6        1.49        1.64      0.40 o 
  -1  -6   6       64.11       67.36      1.36 o 
   0  -6   6       22.77       18.94      1.04 o 
   1  -6   6       72.64       61.32      1.26 o 
   2  -6   6        1.46        3.27      0.45 o 
   3  -6   6       13.05       16.69      1.11 o 
   4  -6   6        0.02       -0.63      0.48 o 
   5  -6   6       24.48       27.03      1.66 o 
   6  -6   6        0.42        1.70      0.58 o 
  -7  -5   6        0.46        0.23      0.79 o 
  -6  -5   6        2.78        4.58      0.73 o 
  -5  -5   6        0.05        0.11      0.39 o 
  -4  -5   6        2.26        1.22      0.34 o 
  -3  -5   6       33.44       37.88      0.96 o 
  -2  -5   6       34.78       25.87      1.02 o 
  -1  -5   6       13.18       14.59      0.54 o 
   0  -5   6       40.52       38.37      1.09 o 
   1  -5   6       15.39       13.80      0.49 o 
   2  -5   6        2.03        1.26      0.32 o 
   3  -5   6       22.58       18.82      0.76 o 
   4  -5   6       41.15       44.35      1.75 o 
   5  -5   6        0.31        0.46      1.13 o 
   6  -5   6        2.41        1.61      0.58 o 
   7  -5   6        2.31        2.33      0.60 o 
  -7  -4   6        0.81        1.62      0.63 o 
  -6  -4   6        3.44        5.99      0.60 o 
  -5  -4   6       16.73       16.04      0.77 o 
  -4  -4   6       97.60      100.93      4.46 o 
  -3  -4   6        6.37        7.29      0.47 o 
  -2  -4   6      112.33      114.35      1.93 o 
  -1  -4   6        2.73        4.52      0.46 o 
   0  -4   6      213.36      209.79      3.14 o 
   1  -4   6      277.47      293.58      4.26 o 
   2  -4   6      435.57      466.56      6.58 o 
   3  -4   6       62.08       64.06      1.25 o 
   4  -4   6      132.39      124.49      5.92 o 
   5  -4   6       15.21       15.11      0.73 o 
   6  -4   6       85.98       87.68      2.11 o 
   7  -4   6        7.28       10.25      0.92 o 
  -8  -3   6        0.46       -0.23      0.54 o 
  -7  -3   6       11.37       10.25      0.75 o 
  -6  -3   6        1.80        1.29      0.46 o 
  -5  -3   6       18.93       13.83      0.72 o 
  -4  -3   6        1.08        0.82      0.35 o 
  -3  -3   6        3.72        5.92      0.38 o 
  -2  -3   6       65.77       71.93      1.30 o 
  -1  -3   6      277.83      272.44      4.52 o 
   0  -3   6      157.28      145.47      2.53 o 
   1  -3   6        7.54        5.99      0.39 o 
   2  -3   6       58.23       59.66      1.09 o 
   3  -3   6       10.04       10.63      0.40 o 
   4  -3   6      135.72      134.61      2.24 o 
   5  -3   6        3.88        2.27      0.41 o 
   6  -3   6       16.02       18.88      0.85 o 
   7  -3   6        2.41        4.02      0.61 o 
  -8  -2   6        0.26        1.38      0.49 o 
  -7  -2   6        4.01        4.86      0.56 o 
  -6  -2   6        4.27        4.43      0.52 o 
  -5  -2   6       22.54       21.55      2.66 o 
  -4  -2   6        5.51        5.07      0.52 o 
  -3  -2   6        4.77        7.21      0.38 o 
  -2  -2   6       20.40       20.29      0.54 o 
  -1  -2   6      173.71      188.95      2.80 o 
   0  -2   6     1167.22     1158.88     18.03 o 
   1  -2   6        1.23       -0.12      0.23 o 
   2  -2   6      540.26      572.02      7.89 o 
   3  -2   6       28.64       30.25      0.72 o 
   4  -2   6      365.49      370.53      6.16 o 
   5  -2   6       52.86       46.60      1.29 o 
   6  -2   6      140.10      154.21      3.14 o 
   7  -2   6        0.60        1.45      0.55 o 
  -8  -1   6        2.34        4.33      0.63 o 
  -7  -1   6       12.93       11.96      0.72 o 
  -6  -1   6        3.95        3.74      0.46 o 
  -5  -1   6      144.74      151.38      2.93 o 
  -4  -1   6       31.72       34.55      1.68 o 
  -3  -1   6      816.71      859.10     11.66 o 
  -2  -1   6       28.45       24.64      0.59 o 
  -1  -1   6       28.54       17.73      0.46 o 
   0  -1   6        5.23        4.64      0.30 o 
   1  -1   6       41.52       46.02      1.07 o 
   2  -1   6      150.06      153.40      2.68 o 
   3  -1   6        2.89        2.30      0.24 o 
   4  -1   6       14.74       11.38      0.48 o 
   5  -1   6      119.12      126.60      2.21 o 
   6  -1   6       64.83       86.23      2.79 o 
   7  -1   6       10.11        6.21      0.74 o 
  -8   0   6        2.93        1.37      0.45 o 
  -7   0   6      120.05      116.95      2.57 o 
  -6   0   6        3.30        1.28      0.42 o 
  -5   0   6      118.88      114.70      2.84 o 
  -4   0   6       22.67       20.60      0.74 o 
  -3   0   6       73.83       63.06      1.30 o 
  -2   0   6     1003.72     1097.71     14.77 o 
  -1   0   6     1851.98     1962.98     26.13 o 
   0   0   6      107.37      116.52      1.82 o 
   1   0   6      243.80      230.26      3.87 o 
   2   0   6       64.61       66.27      1.19 o 
   3   0   6        0.12        0.39      0.21 o 
   4   0   6       65.57       67.07      1.31 o 
   5   0   6        1.89        0.96      0.38 o 
   6   0   6       51.35       44.16      2.46 o 
   7   0   6        5.00        4.77      0.84 o 
  -8   1   6        1.35        1.87      0.43 o 
  -7   1   6        1.91        1.85      0.44 o 
  -6   1   6        0.44        1.08      0.43 o 
  -5   1   6       53.58       52.01      1.80 o 
  -4   1   6       29.08       27.32      0.86 o 
  -3   1   6      144.63      136.05      2.15 o 
  -2   1   6      139.33      165.77      2.52 o 
  -1   1   6      251.17      286.70      4.10 o 
   0   1   6      282.66      291.17      4.75 o 
   1   1   6       13.84       14.31      0.45 o 
   2   1   6       21.20       26.88      0.65 o 
   3   1   6       18.33       12.72      0.45 o 
   4   1   6       16.16       16.01      0.86 o 
   5   1   6        1.52        3.73      0.46 o 
   6   1   6       10.03        6.32      0.71 o 
   7   1   6        2.61        4.48      0.55 o 
  -8   2   6        0.88        0.91      0.62 o 
  -7   2   6       82.60       77.52      2.49 o 
  -6   2   6       10.28        8.93      1.09 o 
  -5   2   6       75.72       75.26      1.75 o 
  -4   2   6        1.70        1.46      0.49 o 
  -3   2   6      174.14      171.61      3.12 o 
  -2   2   6        9.22        6.87      0.69 o 
  -1   2   6      746.67      752.24     10.28 o 
   0   2   6      280.90      292.00      4.22 o 
   1   2   6      302.08      314.99      4.53 o 
   2   2   6        3.64        4.80      0.32 o 
   3   2   6      143.21      151.67      2.90 o 
   4   2   6       25.17       24.15      0.88 o 
   5   2   6       48.71       47.23      1.38 o 
   6   2   6       13.92       15.73      0.85 o 
   7   2   6        6.70        9.30      0.73 o 
  -8   3   6       15.69       15.94      1.12 o 
  -7   3   6        0.00        0.38      0.80 o 
  -6   3   6       25.02       24.52      0.93 o 
  -5   3   6        5.55        6.23      0.48 o 
  -4   3   6      107.00      109.75      3.89 o 
  -3   3   6      176.28      169.28      2.69 o 
  -2   3   6       25.88       24.88      0.66 o 
  -1   3   6        0.03       -0.20      0.19 o 
   0   3   6       28.79       27.85      0.81 o 
   1   3   6      130.61      125.25      2.06 o 
   2   3   6      105.04      112.08      2.28 o 
   3   3   6       10.52       11.16      0.63 o 
   4   3   6        0.89        1.56      0.42 o 
   5   3   6        1.52        0.95      0.44 o 
   6   3   6        4.13        2.80      0.62 o 
  -7   4   6        0.01       -0.61      0.58 o 
  -6   4   6        2.59        5.10      0.70 o 
  -5   4   6        0.04        1.19      0.56 o 
  -4   4   6       19.72       19.13      0.79 o 
  -3   4   6       88.22       79.28      1.51 o 
  -2   4   6      235.98      226.10      3.48 o 
  -1   4   6        8.83       10.44      0.46 o 
   0   4   6        0.76        0.54      0.26 o 
   1   4   6      139.53      134.01      2.64 o 
   2   4   6       10.60       11.29      0.66 o 
   3   4   6      118.51      121.64      2.57 o 
   4   4   6       16.38       15.88      0.80 o 
   5   4   6        9.38       12.27      0.77 o 
  -7   5   6        2.98        2.60      0.65 o 
  -6   5   6       82.35       86.03      2.82 o 
  -5   5   6        5.14        5.33      1.20 o 
  -4   5   6       23.72       21.84      0.90 o 
  -3   5   6       89.15       80.79      1.95 o 
  -2   5   6      102.91       95.76      2.16 o 
  -1   5   6      146.03      148.27      3.13 o 
   0   5   6      218.77      221.68      4.00 o 
   1   5   6       10.35        8.66      0.59 o 
   2   5   6        7.34        7.72      0.65 o 
   3   5   6       67.79       64.58      1.87 o 
   4   5   6        0.87        0.86      0.44 o 
   5   5   6        9.30        8.81      0.69 o 
  -6   6   6       20.04       23.44      1.40 o 
  -5   6   6        1.13        1.51      0.61 o 
  -4   6   6      100.81      107.36      2.53 o 
  -3   6   6        0.41       -0.08      0.57 o 
  -2   6   6        0.90        0.40      0.38 o 
  -1   6   6       54.90       55.11      1.93 o 
   0   6   6        4.83        4.68      0.89 o 
   1   6   6       27.77       21.11      1.19 o 
   2   6   6       10.75       12.82      0.74 o 
   3   6   6        0.44        2.76      0.70 o 
  -4   7   6        1.60        1.92      0.66 o 
  -3   7   6       18.85       19.34      1.46 o 
  -2   7   6        0.24       -0.10      0.64 o 
  -1   7   6        2.78        3.01      0.63 o 
   0   7   6       10.85       12.23      0.95 o 
   1   7   6        0.01       -0.43      0.47 o 
   2   7   6        4.81        4.28      0.71 o 
  -1  -9   7        1.11        1.85      0.63 o 
   0  -9   7        0.02        0.08      0.57 o 
   1  -9   7        0.49        1.41      0.63 o 
  -3  -8   7        6.10        8.08      0.63 o 
  -2  -8   7        3.37        4.47      0.50 o 
  -1  -8   7       22.62       21.87      1.25 o 
   0  -8   7        0.09       -0.09      0.53 o 
   1  -8   7        1.72        2.46      1.38 o 
   2  -8   7       25.40       24.99      1.46 o 
   3  -8   7       20.22       23.46      1.45 o 
   4  -8   7        5.85        7.68      0.96 o 
  -5  -7   7        6.61        7.81      1.54 o 
  -4  -7   7        8.81       10.29      0.70 o 
  -3  -7   7        2.95        2.19      0.42 o 
  -2  -7   7        0.83        1.29      0.37 o 
  -1  -7   7       12.20       13.17      0.58 o 
   0  -7   7        0.62        0.63      0.50 o 
   1  -7   7        9.23       10.65      0.93 o 
   2  -7   7        5.17        5.69      0.80 o 
   3  -7   7        0.01       -0.17      0.60 o 
   4  -7   7       18.64       19.99      1.29 o 
   5  -7   7        5.70        2.97      1.20 o 
  -6  -6   7        4.24        2.05      0.89 o 
  -5  -6   7       13.13       18.51      0.90 o 
  -4  -6   7        7.38        6.08      0.56 o 
  -3  -6   7        0.38        0.99      0.35 o 
  -2  -6   7        2.05        1.83      0.35 o 
  -1  -6   7       11.61        8.53      0.54 o 
   0  -6   7       11.92       10.92      0.61 o 
   1  -6   7       52.74       52.17      1.39 o 
   2  -6   7       47.79       54.03      1.99 o 
   3  -6   7       22.47       16.18      1.13 o 
   4  -6   7        4.12        4.09      1.32 o 
   5  -6   7       12.71       16.11      1.14 o 
   6  -6   7        0.04       -0.18      0.60 o 
  -7  -5   7        0.07        0.33      0.77 o 
  -6  -5   7        2.82        3.92      0.57 o 
  -5  -5   7        2.37        3.96      0.72 o 
  -4  -5   7        2.59        2.99      0.46 o 
  -3  -5   7      121.70      101.22      3.02 o 
  -2  -5   7      148.16      150.30      2.84 o 
  -1  -5   7        8.52        7.60      0.52 o 
   0  -5   7        9.48       10.65      0.43 o 
   1  -5   7       94.21       90.95      1.99 o 
   2  -5   7      217.76      226.85      4.14 o 
   3  -5   7      126.54      136.93      2.78 o 
   4  -5   7      156.51      150.80      4.24 o 
   5  -5   7       28.62       35.55      2.90 o 
   6  -5   7        0.48        1.81      0.57 o 
  -7  -4   7        0.62        1.06      0.52 o 
  -6  -4   7        2.61        2.27      0.49 o 
  -5  -4   7        0.00        0.50      0.40 o 
  -4  -4   7        6.04        5.31      0.51 o 
  -3  -4   7        6.50        7.89      0.43 o 
  -2  -4   7       15.23       11.73      0.48 o 
  -1  -4   7      291.72      308.52      4.49 o 
   0  -4   7       80.79       80.85      1.43 o 
   1  -4   7       92.29       87.26      1.89 o 
   2  -4   7        0.41        1.19      0.33 o 
   3  -4   7      172.81      179.73      3.42 o 
   4  -4   7       52.62       57.19      1.61 o 
   5  -4   7       80.27       83.36      2.26 o 
   6  -4   7       17.71       13.55      0.97 o 
   7  -4   7       13.99       14.42      1.76 o 
  -8  -3   7        5.43        4.00      0.61 o 
  -7  -3   7       11.05       12.71      1.12 o 
  -6  -3   7       17.20       18.64      0.91 o 
  -5  -3   7       22.81       18.70      0.85 o 
  -4  -3   7        0.45        1.59      0.55 o 
  -3  -3   7        2.90        2.00      0.27 o 
  -2  -3   7      196.72      191.36      2.93 o 
  -1  -3   7       11.98       17.26      0.58 o 
   0  -3   7        6.00        3.71      0.37 o 
   1  -3   7        0.00        0.36      0.27 o 
   2  -3   7        8.26        8.82      1.28 o 
   3  -3   7      142.65      156.48      3.45 o 
   4  -3   7       70.91       71.94      1.73 o 
   5  -3   7       79.35       92.31      2.13 o 
   6  -3   7        3.09        3.56      0.48 o 
   7  -3   7       16.96       12.60      0.97 o 
  -8  -2   7        0.24        0.98      0.60 o 
  -7  -2   7        0.65        0.13      0.43 o 
  -6  -2   7       37.81       39.44      1.29 o 
  -5  -2   7        9.27        9.46      0.61 o 
  -4  -2   7       40.12       38.31      1.92 o 
  -3  -2   7        8.34        6.60      0.54 o 
  -2  -2   7      109.88      107.07      2.09 o 
  -1  -2   7      120.60      138.23      2.16 o 
   0  -2   7      426.65      390.40      6.43 o 
   1  -2   7       69.29       70.97      1.55 o 
   2  -2   7      153.57      149.96      2.83 o 
   3  -2   7      123.17      121.81      2.44 o 
   4  -2   7       17.02       20.18      1.01 o 
   5  -2   7      137.47      146.34      2.97 o 
   6  -2   7       18.08       16.21      0.82 o 
   7  -2   7       20.02       21.93      1.25 o 
  -8  -1   7        9.81        7.79      0.67 o 
  -7  -1   7       34.51       37.51      1.26 o 
  -6  -1   7       28.78       25.16      0.97 o 
  -5  -1   7       23.95       24.53      0.89 o 
  -4  -1   7      196.52      190.77      3.49 o 
  -3  -1   7      384.92      382.67      5.43 o 
  -2  -1   7       47.50       47.62      0.94 o 
  -1  -1   7       33.28       33.91      0.72 o 
   0  -1   7      117.18      100.44      1.62 o 
   1  -1   7        2.99        2.05      0.43 o 
   2  -1   7        0.17        0.19      0.28 o 
   3  -1   7        1.03        0.66      0.27 o 
   4  -1   7       18.70       13.41      0.73 o 
   5  -1   7       13.61       14.01      0.70 o 
   6  -1   7        1.16        2.96      0.61 o 
   7  -1   7        2.34        5.05      0.74 o 
  -8   0   7        9.06        8.74      0.68 o 
  -7   0   7       48.99       52.86      1.53 o 
  -6   0   7        2.43        1.94      0.41 o 
  -5   0   7        0.39        0.02      0.32 o 
  -4   0   7      139.84      147.37      2.83 o 
  -3   0   7       11.63       14.30      0.89 o 
  -2   0   7       66.58       65.23      1.19 o 
  -1   0   7       42.46       26.78      0.64 o 
   0   0   7       79.70       87.75      1.47 o 
   1   0   7        3.79        2.07      0.31 o 
   2   0   7      264.57      249.59      3.67 o 
   3   0   7        6.08        7.83      0.38 o 
   4   0   7       48.76       52.81      1.35 o 
   5   0   7        2.41        1.90      0.48 o 
   6   0   7        6.88        6.52      0.79 o 
   7   0   7        3.89        4.40      0.73 o 
  -8   1   7        1.29        2.98      0.48 o 
  -7   1   7        0.03       -0.39      0.36 o 
  -6   1   7       23.32       23.81      0.93 o 
  -5   1   7       91.84       87.82      1.97 o 
  -4   1   7        1.61        0.77      0.29 o 
  -3   1   7      212.01      223.53      3.35 o 
  -2   1   7        9.82        9.23      0.38 o 
  -1   1   7      101.17       88.49      1.53 o 
   0   1   7      493.80      531.46      8.44 o 
   1   1   7      405.42      415.80      5.87 o 
   2   1   7       11.32        9.32      0.41 o 
   3   1   7        0.12        0.96      0.33 o 
   4   1   7        0.91        0.59      0.34 o 
   5   1   7       40.04       37.76      1.21 o 
   6   1   7       11.29       13.95      0.97 o 
   7   1   7        5.57        4.87      1.12 o 
  -8   2   7        0.02        0.99      0.37 o 
  -7   2   7       54.31       54.65      2.02 o 
  -6   2   7       13.41       17.04      1.04 o 
  -5   2   7       76.00       76.71      2.31 o 
  -4   2   7       30.38       28.15      1.19 o 
  -3   2   7       44.84       40.96      1.37 o 
  -2   2   7        9.76       14.43      0.50 o 
  -1   2   7       28.44       31.85      0.77 o 
   0   2   7       30.15       40.22      0.89 o 
   1   2   7      172.82      166.08      2.60 o 
   2   2   7       78.59       74.54      1.67 o 
   3   2   7       59.75       65.00      1.56 o 
   4   2   7       18.03       17.39      0.79 o 
   5   2   7       25.06       25.10      1.00 o 
   6   2   7        7.64        6.81      0.76 o 
  -7   3   7        3.96        3.53      0.65 o 
  -6   3   7        1.36        1.13      0.52 o 
  -5   3   7      103.43       94.45      2.11 o 
  -4   3   7      115.37      106.77      2.25 o 
  -3   3   7      143.07      142.67      2.37 o 
  -2   3   7       86.25       83.95      1.56 o 
  -1   3   7      124.11      106.77      7.65 o 
   0   3   7       14.74       15.69      0.55 o 
   1   3   7      229.72      225.09      4.00 o 
   2   3   7        0.57        0.80      0.38 o 
   3   3   7       17.76       17.31      1.11 o 
   4   3   7        3.52        2.94      0.45 o 
   5   3   7        0.58        0.99      0.44 o 
   6   3   7       16.59       17.34      1.10 o 
  -7   4   7        3.87        2.94      0.67 o 
  -6   4   7       14.38       14.18      1.05 o 
  -5   4   7       24.97       25.05      1.29 o 
  -4   4   7       15.13       14.52      0.70 o 
  -3   4   7      146.08      143.90      2.43 o 
  -2   4   7       75.29       67.92      1.68 o 
  -1   4   7      378.66      374.60      5.47 o 
   0   4   7        3.48        2.04      0.31 o 
   1   4   7      135.49      135.34      5.07 o 
   2   4   7      118.83      115.32      2.45 o 
   3   4   7      131.03      139.08      2.89 o 
   4   4   7        1.93        1.29      0.43 o 
   5   4   7       22.40       20.78      0.97 o 
  -6   5   7       88.12       93.26      3.02 o 
  -5   5   7        3.10        3.37      0.69 o 
  -4   5   7       34.91       35.07      2.69 o 
  -3   5   7        0.61        1.91      0.45 o 
  -2   5   7        0.02       -0.01      0.49 o 
  -1   5   7        8.08        5.84      0.55 o 
   0   5   7        9.28       10.56      0.62 o 
   1   5   7        0.86        0.18      0.66 o 
   2   5   7        4.12        3.07      0.97 o 
   3   5   7        1.94        3.77      0.51 o 
   4   5   7        1.37        1.07      0.44 o 
  -5   6   7        5.59        5.07      0.78 o 
  -4   6   7       64.11       64.31      1.93 o 
  -3   6   7        1.31        1.02      0.45 o 
  -2   6   7       20.87       24.29      1.00 o 
  -1   6   7        7.05        5.78      0.76 o 
   0   6   7        0.00       -0.32      0.47 o 
   1   6   7       14.94       12.68      1.04 o 
   2   6   7        5.02        5.50      0.74 o 
   3   6   7        1.88        1.54      0.49 o 
  -3   7   7        7.25        7.69      0.70 o 
  -2   7   7       24.25       22.50      1.26 o 
  -1   7   7        1.31        1.08      0.55 o 
   0   7   7        2.29        3.76      0.66 o 
  -3  -8   8        2.52        2.32      0.62 o 
  -2  -8   8        0.86        0.78      0.82 o 
  -1  -8   8       14.74       14.71      1.05 o 
   0  -8   8        0.93        0.17      0.56 o 
   1  -8   8        2.30        1.88      0.67 o 
   2  -8   8        2.73        0.39      0.61 o 
   3  -8   8        9.11        9.89      1.32 o 
  -5  -7   8        8.70       10.58      0.90 o 
  -4  -7   8        1.11        1.00      0.41 o 
  -3  -7   8        4.62        3.67      0.48 o 
  -2  -7   8        0.07        0.34      0.36 o 
  -1  -7   8        3.70        4.80      0.51 o 
   0  -7   8       14.86       13.67      1.02 o 
   1  -7   8       80.15       83.51      2.70 o 
   2  -7   8       28.79       20.17      1.30 o 
   3  -7   8       15.19       15.54      1.14 o 
   4  -7   8        0.95        1.13      0.72 o 
   5  -7   8        1.43        2.27      0.97 o 
  -6  -6   8        0.19        0.74      0.61 o 
  -5  -6   8        0.00        1.10      0.46 o 
  -4  -6   8        4.70        6.18      0.69 o 
  -3  -6   8       12.50       12.51      0.97 o 
  -2  -6   8        0.05        0.43      0.33 o 
  -1  -6   8       23.30       25.32      0.94 o 
   0  -6   8        1.10        2.15      0.42 o 
   1  -6   8        8.76       11.56      0.72 o 
   2  -6   8       73.01       83.90      2.01 o 
   3  -6   8      193.52      188.91      4.86 o 
   4  -6   8        3.05        4.85      0.76 o 
   5  -6   8        4.92        4.56      0.75 o 
  -6  -5   8        1.75        0.83      0.50 o 
  -5  -5   8        4.44        3.41      0.55 o 
  -4  -5   8        2.46        1.60      0.44 o 
  -3  -5   8       81.30       74.39      1.50 o 
  -2  -5   8       16.83       16.74      0.71 o 
  -1  -5   8       57.19       51.78      1.37 o 
   0  -5   8        0.14        0.15      0.32 o 
   1  -5   8       94.53      104.16      2.25 o 
   2  -5   8       54.77       50.58      1.41 o 
   3  -5   8      110.99      117.13      2.54 o 
   4  -5   8        1.94        1.43      0.44 o 
   5  -5   8       27.06       24.65      1.38 o 
   6  -5   8        0.64        0.67      0.56 o 
  -7  -4   8        0.08        0.19      0.47 o 
  -6  -4   8        7.87        8.15      0.68 o 
  -5  -4   8       11.27       15.55      0.90 o 
  -4  -4   8        0.89        0.94      0.39 o 
  -3  -4   8        0.01        0.68      0.29 o 
  -2  -4   8        0.30        0.79      0.30 o 
  -1  -4   8       38.89       37.36      1.08 o 
   0  -4   8        1.22        2.01      0.37 o 
   1  -4   8       24.66       27.66      0.93 o 
   2  -4   8       42.96       51.59      1.38 o 
   3  -4   8      358.32      367.67      6.38 o 
   4  -4   8       18.33       21.96      0.91 o 
   5  -4   8       31.75       28.22      1.06 o 
   6  -4   8        1.01        1.54      0.49 o 
  -7  -3   8        0.22        0.28      0.49 o 
  -6  -3   8       10.29       10.49      0.73 o 
  -5  -3   8        3.73        2.84      0.50 o 
  -4  -3   8       86.30       80.78      1.97 o 
  -3  -3   8       10.86        9.14      0.44 o 
  -2  -3   8       31.19       27.20      0.72 o 
  -1  -3   8      126.77      121.37      1.99 o 
   0  -3   8       44.32       40.39      1.12 o 
   1  -3   8        0.21        0.85      0.31 o 
   2  -3   8        2.30        1.47      0.33 o 
   3  -3   8       56.26       53.90      1.42 o 
   4  -3   8       34.99       33.38      1.38 o 
   5  -3   8       64.40       62.41      1.67 o 
   6  -3   8        1.22        0.82      0.37 o 
   7  -3   8        8.54       16.82      1.14 o 
  -8  -2   8        2.50        2.98      0.62 o 
  -7  -2   8        1.29        1.38      0.46 o 
  -6  -2   8       13.27       12.74      1.14 o 
  -5  -2   8        8.25        7.13      0.56 o 
  -4  -2   8      208.85      198.12      4.90 o 
  -3  -2   8       40.56       49.18      1.02 o 
  -2  -2   8        0.70        0.65      0.31 o 
  -1  -2   8      192.00      180.97      2.77 o 
   0  -2   8      101.37      110.82      2.22 o 
   1  -2   8       40.50       45.14      1.18 o 
   2  -2   8      203.24      194.40      3.56 o 
   3  -2   8       43.01       45.31      1.25 o 
   4  -2   8       13.13       14.62      0.88 o 
   5  -2   8        8.84        7.81      0.68 o 
   6  -2   8        1.51        1.34      0.57 o 
   7  -2   8        7.11        7.40      0.84 o 
  -8  -1   8       20.88       22.58      1.02 o 
  -7  -1   8       20.46       22.68      0.99 o 
  -6  -1   8        3.13        4.63      0.51 o 
  -5  -1   8        0.10       -0.23      0.45 o 
  -4  -1   8       35.08       31.92      0.99 o 
  -3  -1   8        0.65        1.01      0.28 o 
  -2  -1   8       90.82       87.83      1.54 o 
  -1  -1   8       87.24       93.18      1.58 o 
   0  -1   8        0.57        2.19      0.68 o 
   1  -1   8       23.00       22.98      0.78 o 
   2  -1   8       49.77       46.86      1.52 o 
   3  -1   8       24.83       22.12      1.82 o 
   4  -1   8       69.49       66.08      1.63 o 
   5  -1   8       19.17       15.90      1.01 o 
   6  -1   8        1.12        3.82      0.65 o 
   7  -1   8        2.76        1.91      0.62 o 
  -8   0   8        2.91        4.38      0.55 o 
  -7   0   8        2.23        2.23      0.43 o 
  -6   0   8        7.90        7.33      0.59 o 
  -5   0   8       32.59       24.72      0.91 o 
  -4   0   8       16.64       16.89      0.77 o 
  -3   0   8        0.35       -0.06      0.28 o 
  -2   0   8      131.77      134.80      2.18 o 
  -1   0   8       35.65       44.96      0.94 o 
   0   0   8       31.83       32.11      0.75 o 
   1   0   8        1.47        1.99      0.24 o 
   2   0   8       22.14       16.70      0.52 o 
   3   0   8        0.90        0.12      0.27 o 
   4   0   8       46.34       41.65      1.57 o 
   5   0   8       14.91       15.02      1.01 o 
   6   0   8       38.70       44.09      2.55 o 
  -8   1   8        3.26        3.62      0.50 o 
  -7   1   8        0.50        1.97      0.44 o 
  -6   1   8      109.41      104.93      2.36 o 
  -5   1   8       95.48       82.92      2.07 o 
  -4   1   8        7.47        8.60      0.67 o 
  -3   1   8       20.25       19.84      0.60 o 
  -2   1   8      180.00      180.29      2.81 o 
  -1   1   8      548.08      586.56      8.16 o 
   0   1   8      394.88      424.06      6.89 o 
   1   1   8      137.43      135.33      2.21 o 
   2   1   8       46.43       44.50      1.24 o 
   3   1   8        9.10        9.31      0.74 o 
   4   1   8       38.16       36.84      1.14 o 
   5   1   8       36.05       41.00      1.68 o 
   6   1   8        2.22        3.34      0.66 o 
  -7   2   8       23.12       21.17      1.23 o 
  -6   2   8       16.26       15.31      1.00 o 
  -5   2   8       50.29       50.86      1.80 o 
  -4   2   8       21.69       18.53      1.32 o 
  -3   2   8       44.80       45.51      1.02 o 
  -2   2   8       19.21       15.28      0.71 o 
  -1   2   8       96.99       89.41      1.62 o 
   0   2   8       28.47       27.92      0.76 o 
   1   2   8       13.42       11.58      0.56 o 
   2   2   8       49.26       49.06      1.75 o 
   3   2   8       48.03       49.36      1.70 o 
   4   2   8       25.71       24.31      0.96 o 
   5   2   8        0.86        0.82      0.43 o 
   6   2   8       33.15       35.67      1.67 o 
  -7   3   8        2.25        2.69      0.82 o 
  -6   3   8       17.42       18.28      1.12 o 
  -5   3   8       58.16       58.65      1.57 o 
  -4   3   8       10.85        9.14      0.57 o 
  -3   3   8       49.89       47.00      1.07 o 
  -2   3   8       20.13       15.19      0.83 o 
  -1   3   8      125.36      125.55      2.16 o 
   0   3   8      366.54      374.42      9.38 o 
   1   3   8       60.99       61.13      2.32 o 
   2   3   8      110.48      114.92      2.42 o 
   3   3   8       13.76       15.44      0.78 o 
   4   3   8       13.24       12.12      0.72 o 
   5   3   8        1.02        1.40      0.52 o 
  -6   4   8       42.39       47.03      1.94 o 
  -5   4   8        2.68        2.38      0.56 o 
  -4   4   8       48.99       46.92      1.77 o 
  -3   4   8       60.33       64.16      1.36 o 
  -2   4   8        0.61        1.30      0.42 o 
  -1   4   8        2.26        2.44      0.34 o 
   0   4   8       12.95       10.40      1.58 o 
   1   4   8        5.74        5.63      0.49 o 
   2   4   8       25.29       23.74      0.96 o 
   3   4   8        4.63        5.52      0.56 o 
   4   4   8       13.04       12.03      0.76 o 
  -6   5   8       24.87       26.90      1.49 o 
  -5   5   8       27.17       28.43      1.68 o 
  -4   5   8       41.45       45.31      1.82 o 
  -3   5   8        2.46        2.22      0.43 o 
  -2   5   8       19.11       16.06      0.96 o 
  -1   5   8        9.67       12.84      0.90 o 
   0   5   8        2.60        4.08      0.46 o 
   1   5   8        9.00       11.01      0.96 o 
   2   5   8       13.75       12.17      0.71 o 
   3   5   8        0.03        0.37      0.43 o 
  -4   6   8       24.80       27.76      1.46 o 
  -3   6   8        0.42        0.65      0.45 o 
  -2   6   8        6.15        6.92      0.75 o 
  -1   6   8       13.62       11.36      0.89 o 
   0   6   8        1.13        1.60      0.57 o 
   1   6   8        2.65        1.70      0.56 o 
   2   6   8        0.04        1.36      0.61 o 
  -2  -8   9        2.46        2.73      0.67 o 
  -1  -8   9       11.59       11.53      1.00 o 
   0  -8   9        0.08        0.03      0.59 o 
   1  -8   9        5.11        3.55      0.75 o 
   2  -8   9        0.29        0.48      0.65 o 
  -4  -7   9        1.41        2.50      0.56 o 
  -3  -7   9        1.98        2.74      0.62 o 
  -2  -7   9        5.39        4.90      0.53 o 
  -1  -7   9        1.34        1.70      0.54 o 
   0  -7   9       55.20       57.64      3.27 o 
   1  -7   9       49.48       51.22      3.24 o 
   2  -7   9       14.00       11.48      1.23 o 
   3  -7   9       21.27       21.21      1.34 o 
   4  -7   9        7.23        7.34      1.18 o 
  -5  -6   9        0.25        0.55      0.39 o 
  -4  -6   9        9.00        6.17      0.71 o 
  -3  -6   9       19.82       22.31      0.92 o 
  -2  -6   9        0.05        0.29      0.46 o 
  -1  -6   9       11.32       10.14      0.63 o 
   0  -6   9        1.78        2.35      0.44 o 
   1  -6   9       11.75       11.57      0.70 o 
   2  -6   9      104.01      106.01      2.42 o 
   3  -6   9       54.25       53.84      2.12 o 
   4  -6   9       18.12       15.89      1.16 o 
   5  -6   9        5.29        6.48      0.85 o 
  -6  -5   9        0.04        0.44      0.46 o 
  -5  -5   9       11.83       11.35      1.07 o 
  -4  -5   9       18.72       22.41      0.94 o 
  -3  -5   9        1.20        2.05      0.41 o 
  -2  -5   9        7.12        6.02      0.50 o 
  -1  -5   9       30.77       30.52      1.02 o 
   0  -5   9        2.43        2.78      0.43 o 
   1  -5   9       49.85       45.94      1.33 o 
   2  -5   9        7.59        9.15      0.64 o 
   3  -5   9        3.43        4.01      0.51 o 
   4  -5   9       36.16       33.79      1.38 o 
   5  -5   9       24.61       26.80      1.99 o 
  -7  -4   9        0.56        0.58      0.49 o 
  -6  -4   9        8.68        9.11      0.70 o 
  -5  -4   9        0.01        0.83      0.80 o 
  -4  -4   9        0.63        0.46      0.42 o 
  -3  -4   9       22.11       24.74      0.91 o 
  -2  -4   9        0.80        1.13      0.44 o 
  -1  -4   9       20.19       20.18      0.81 o 
   0  -4   9       46.27       42.48      1.22 o 
   1  -4   9       18.10       15.62      0.73 o 
   2  -4   9       46.74       48.40      1.37 o 
   3  -4   9       32.53       29.16      1.04 o 
   4  -4   9       18.51       19.53      1.03 o 
   5  -4   9        2.54        3.47      0.71 o 
   6  -4   9        4.56        3.43      0.51 o 
  -7  -3   9        3.05        2.97      0.55 o 
  -6  -3   9        3.20        4.95      0.57 o 
  -5  -3   9       25.21       23.67      1.94 o 
  -4  -3   9       48.73       61.15      1.59 o 
  -3  -3   9       18.12       20.85      0.75 o 
  -2  -3   9        9.73        9.14      1.14 o 
  -1  -3   9      106.50      103.78      2.19 o 
   0  -3   9        0.23        1.01      0.42 o 
   1  -3   9      218.94      214.24      3.94 o 
   2  -3   9       19.08       16.72      0.74 o 
   3  -3   9        0.03        0.34      0.32 o 
   4  -3   9        2.65        3.69      0.44 o 
   5  -3   9       35.67       36.59      1.25 o 
   6  -3   9        9.58       14.04      1.00 o 
  -7  -2   9        0.00        0.16      0.78 o 
  -6  -2   9       16.33       17.25      1.10 o 
  -5  -2   9        0.02       -0.20      0.38 o 
  -4  -2   9       39.78       39.36      1.30 o 
  -3  -2   9        3.47        4.76      0.65 o 
  -2  -2   9       97.45      111.50      2.11 o 
  -1  -2   9      197.56      203.71      3.72 o 
   0  -2   9        0.72        1.02      0.36 o 
   1  -2   9        7.06        6.42      0.50 o 
   2  -2   9       18.46       17.79      0.89 o 
   3  -2   9        0.12       -0.14      0.33 o 
   4  -2   9        9.72        8.95      0.78 o 
   5  -2   9        0.77        0.94      0.47 o 
   6  -2   9        4.48        2.47      0.79 o 
  -7  -1   9        1.69        1.50      0.44 o 
  -6  -1   9        9.13        6.08      0.56 o 
  -5  -1   9        0.72        0.80      0.39 o 
  -4  -1   9        0.84        0.96      0.34 o 
  -3  -1   9      127.65      125.52      2.49 o 
  -2  -1   9      274.58      285.07      4.21 o 
  -1  -1   9        2.98        2.99      0.42 o 
   0  -1   9      126.23      113.41      2.30 o 
   1  -1   9       26.85       28.93      0.94 o 
   2  -1   9       45.59       31.97      1.80 o 
   3  -1   9      118.49      128.63      3.13 o 
   4  -1   9       95.68       93.12      2.13 o 
   5  -1   9        3.73        2.67      0.61 o 
   6  -1   9        0.53        0.11      0.58 o 
  -7   0   9        3.49        3.44      0.62 o 
  -6   0   9       45.85       45.92      1.39 o 
  -5   0   9       16.77       17.49      0.80 o 
  -4   0   9       96.27       95.52      2.08 o 
  -3   0   9       48.03       49.89      1.51 o 
  -2   0   9       96.05       91.88      1.65 o 
  -1   0   9       34.46       44.21      0.97 o 
   0   0   9      136.11      145.30      2.34 o 
   1   0   9        0.12        0.68      0.42 o 
   2   0   9       17.21       17.06      0.72 o 
   3   0   9        4.64        5.01      0.45 o 
   4   0   9       26.31       23.56      1.21 o 
   5   0   9       18.64       15.39      1.14 o 
   6   0   9       17.60       18.72      1.40 o 
  -7   1   9       11.93       11.71      0.73 o 
  -6   1   9       32.26       33.19      1.14 o 
  -5   1   9        2.44        3.10      0.41 o 
  -4   1   9       64.30       52.35      2.81 o 
  -3   1   9        6.16        4.21      0.35 o 
  -2   1   9      253.19      262.87      3.96 o 
  -1   1   9      105.93       93.67      1.70 o 
   0   1   9      304.83      305.36      5.16 o 
   1   1   9       73.38       65.37      1.60 o 
   2   1   9      137.76      144.92      2.84 o 
   3   1   9        0.76        0.72      0.56 o 
   4   1   9       91.95       90.64      2.71 o 
   5   1   9        1.47        1.46      0.56 o 
   6   1   9        0.01        1.13      0.75 o 
  -7   2   9        1.99        3.26      0.59 o 
  -6   2   9        0.05        1.15      0.39 o 
  -5   2   9        1.40        1.48      0.76 o 
  -4   2   9       50.52       43.08      1.25 o 
  -3   2   9       90.03       89.85      1.69 o 
  -2   2   9       16.48       19.10      0.65 o 
  -1   2   9      399.51      394.43      5.73 o 
   0   2   9      529.90      548.31      7.77 o 
   1   2   9       30.54       27.94      0.80 o 
   2   2   9       37.44       36.41      1.47 o 
   3   2   9        0.06       -0.20      0.86 o 
   4   2   9       11.30       13.73      0.97 o 
   5   2   9       22.41       15.18      1.08 o 
  -7   3   9       35.64       37.71      1.75 o 
  -6   3   9       10.07        9.27      0.86 o 
  -5   3   9        1.56        3.58      0.58 o 
  -4   3   9       18.80       18.59      0.80 o 
  -3   3   9       10.19        9.82      0.57 o 
  -2   3   9        6.19        6.21      0.59 o 
  -1   3   9       12.17        9.90      0.52 o 
   0   3   9        4.08        4.51      0.40 o 
   1   3   9       29.44       30.85      1.03 o 
   2   3   9       49.02       48.91      1.39 o 
   3   3   9        4.37        5.81      0.56 o 
   4   3   9       18.46       21.16      1.24 o 
  -6   4   9        8.94        7.69      0.86 o 
  -5   4   9       29.27       33.68      1.55 o 
  -4   4   9       11.45       13.48      0.94 o 
  -3   4   9       41.85       42.33      1.35 o 
  -2   4   9       10.11       10.15      0.52 o 
  -1   4   9      123.80      133.73      2.77 o 
   0   4   9       17.75       17.13      0.77 o 
   1   4   9        1.95        2.18      0.42 o 
   2   4   9        1.32        1.94      0.43 o 
   3   4   9        0.29        0.53      0.62 o 
   4   4   9        4.04        5.06      0.57 o 
  -5   5   9       30.51       32.33      1.60 o 
  -4   5   9       11.33       10.24      0.91 o 
  -3   5   9        5.93        8.26      0.63 o 
  -2   5   9        2.74        1.86      0.41 o 
  -1   5   9        6.01        6.83      0.74 o 
   0   5   9       11.46       13.69      0.73 o 
   1   5   9       20.32       21.72      0.94 o 
   2   5   9        1.44        3.28      0.50 o 
  -3   6   9       28.41       31.12      1.21 o 
  -2   6   9       11.43       11.06      0.94 o 
  -1   6   9       24.56       26.66      1.35 o 
   0   6   9       20.49       22.77      1.28 o 
  -1  -8  10        0.68        0.77      0.59 o 
   0  -8  10       16.19       15.08      1.16 o 
   1  -8  10        6.46        9.03      1.02 o 
  -4  -7  10        4.66        5.30      0.90 o 
  -3  -7  10        2.35        3.78      1.07 o 
  -2  -7  10        4.07        5.75      0.57 o 
  -1  -7  10        0.00        0.72      0.42 o 
   0  -7  10       27.55       26.38      1.08 o 
   1  -7  10        0.64        1.17      0.64 o 
   2  -7  10       24.77       25.05      1.44 o 
   3  -7  10        0.04        1.05      0.58 o 
  -5  -6  10        0.08        1.03      0.59 o 
  -4  -6  10        5.15        3.28      0.65 o 
  -3  -6  10       14.13       16.34      1.03 o 
  -2  -6  10        1.55        1.50      0.38 o 
  -1  -6  10        8.60        9.49      0.65 o 
   0  -6  10        3.93        4.11      0.55 o 
   1  -6  10        0.24        0.34      0.40 o 
   2  -6  10       30.34       29.46      1.12 o 
   3  -6  10       13.75       15.90      1.15 o 
   4  -6  10        6.92       10.47      1.14 o 
  -6  -5  10        0.00        0.51      0.47 o 
  -5  -5  10        2.85        4.68      0.89 o 
  -4  -5  10        2.99        1.84      0.61 o 
  -3  -5  10        2.23        1.08      0.53 o 
  -2  -5  10        6.75        5.89      0.73 o 
  -1  -5  10       13.17       12.92      0.71 o 
   0  -5  10       22.47       22.74      0.92 o 
   1  -5  10        1.14        0.70      0.37 o 
   2  -5  10       22.75       20.38      0.91 o 
   3  -5  10       19.10       18.64      1.20 o 
   4  -5  10       22.61       21.95      0.99 o 
   5  -5  10        3.11        5.37      1.17 o 
  -6  -4  10        2.68        4.47      0.60 o 
  -5  -4  10        2.99        3.53      0.72 o 
  -4  -4  10       17.07       18.59      1.14 o 
  -3  -4  10       67.29       73.06      2.29 o 
  -2  -4  10       12.58       10.79      0.64 o 
  -1  -4  10        3.60        3.10      0.44 o 
   0  -4  10       13.23       12.93      0.69 o 
   1  -4  10       25.09       25.81      0.97 o 
   2  -4  10        0.50        0.48      0.37 o 
   3  -4  10       28.77       32.40      1.16 o 
   4  -4  10        5.10        4.21      0.53 o 
   5  -4  10       14.10       19.68      0.96 o 
  -7  -3  10        4.18        4.96      0.84 o 
  -6  -3  10        2.50        3.54      0.55 o 
  -5  -3  10       17.16       20.18      1.94 o 
  -4  -3  10       30.11       27.84      1.04 o 
  -3  -3  10       10.27       10.54      0.87 o 
  -2  -3  10        0.01       -0.20      0.33 o 
  -1  -3  10       54.86       53.87      1.45 o 
   0  -3  10        3.19        2.46      0.41 o 
   1  -3  10       41.56       38.03      1.17 o 
   2  -3  10        0.32        0.01      0.30 o 
   3  -3  10        3.55        3.61      0.47 o 
   4  -3  10        2.63        1.40      0.40 o 
   5  -3  10       27.57       27.86      1.39 o 
  -7  -2  10        0.56        2.53      1.09 o 
  -6  -2  10        5.23        5.59      1.48 o 
  -5  -2  10       17.72       15.11      1.27 o 
  -4  -2  10       23.94       20.34      0.83 o 
  -3  -2  10       13.87       15.61      0.98 o 
  -2  -2  10      127.75      119.73      2.48 o 
  -1  -2  10        0.26        0.02      0.38 o 
   0  -2  10       18.43       17.75      0.80 o 
   1  -2  10       19.18       16.01      1.49 o 
   2  -2  10        0.99        0.57      0.36 o 
   3  -2  10       19.91       17.65      1.50 o 
   4  -2  10        8.39        8.73      0.62 o 
   5  -2  10        0.95        2.42      0.66 o 
   6  -2  10       12.44       13.42      1.04 o 
  -7  -1  10        2.70        2.24      0.46 o 
  -6  -1  10       10.61       11.49      0.70 o 
  -5  -1  10       12.56       11.22      0.67 o 
  -4  -1  10       12.56       11.97      0.65 o 
  -3  -1  10       75.92       86.11      2.93 o 
  -2  -1  10       50.81       47.31      1.30 o 
  -1  -1  10      149.87      161.33      3.12 o 
   0  -1  10      160.99      149.92      2.94 o 
   1  -1  10       18.22       13.83      1.12 o 
   2  -1  10       24.60       21.02      1.10 o 
   3  -1  10       74.43       65.05      1.67 o 
   4  -1  10       17.05       16.67      1.05 o 
   5  -1  10       23.96       25.92      1.73 o 
  -7   0  10        3.60        2.10      0.51 o 
  -6   0  10       42.51       41.17      1.32 o 
  -5   0  10        0.25        0.19      0.35 o 
  -4   0  10       85.77       86.35      1.98 o 
  -3   0  10        5.48        4.21      0.48 o 
  -2   0  10       40.70       41.66      0.99 o 
  -1   0  10      212.03      219.33      4.00 o 
   0   0  10      440.52      425.67      7.16 o 
   1   0  10        6.37        6.38      0.54 o 
   2   0  10       46.02       47.50      1.33 o 
   3   0  10       27.87       27.26      1.29 o 
   4   0  10        7.96       11.42      0.92 o 
   5   0  10        5.35        4.12      0.69 o 
  -7   1  10       19.11       19.56      0.93 o 
  -6   1  10        0.74        0.85      0.37 o 
  -5   1  10        1.82        1.09      0.38 o 
  -4   1  10       30.36       32.90      1.08 o 
  -3   1  10       44.84       44.23      1.37 o 
  -2   1  10       25.33       23.32      0.72 o 
  -1   1  10       35.79       37.65      1.17 o 
   0   1  10       28.52       28.02      3.13 o 
   1   1  10      157.81      155.71      3.05 o 
   2   1  10       77.89       74.99      2.29 o 
   3   1  10       46.45       48.23      1.81 o 
   4   1  10        0.75        2.08      0.58 o 
   5   1  10       29.89       29.01      1.50 o 
  -6   2  10       17.29       17.16      0.84 o 
  -5   2  10        6.58        8.26      0.79 o 
  -4   2  10        7.53        7.48      0.54 o 
  -3   2  10        6.45        6.81      0.84 o 
  -2   2  10       42.13       42.38      1.04 o 
  -1   2  10        0.66        0.96      0.31 o 
   0   2  10        4.55        3.15      0.39 o 
   1   2  10        1.84        1.56      0.48 o 
   2   2  10       11.06       11.94      1.00 o 
   3   2  10        0.12       -0.07      0.49 o 
   4   2  10        0.87       -0.02      0.50 o 
  -6   3  10        0.01        0.20      0.90 o 
  -5   3  10        6.53        9.69      0.63 o 
  -4   3  10       26.58       26.07      2.19 o 
  -3   3  10        3.38        6.24      1.21 o 
  -2   3  10       65.85       62.44      1.97 o 
  -1   3  10       48.14       40.71      1.97 o 
   0   3  10       11.83       11.41      0.77 o 
   1   3  10        0.32        0.28      0.37 o 
   2   3  10       59.43       60.24      2.06 o 
   3   3  10        0.19        0.49      0.52 o 
   4   3  10       16.45       17.16      1.15 o 
  -5   4  10       41.79       41.99      1.79 o 
  -4   4  10        3.90        2.47      0.56 o 
  -3   4  10       32.63       35.54      1.20 o 
  -2   4  10        4.06        6.33      0.66 o 
  -1   4  10        8.99        8.99      0.76 o 
   0   4  10        2.46        1.20      0.37 o 
   1   4  10       25.42       24.90      0.98 o 
   2   4  10        2.91        2.95      0.52 o 
   3   4  10        3.48        2.39      0.59 o 
  -4   5  10        1.13        1.66      0.73 o 
  -3   5  10       19.52       19.24      1.14 o 
  -2   5  10       11.37       13.03      0.92 o 
  -1   5  10       14.11       15.87      1.01 o 
   0   5  10       23.06       19.05      1.15 o 
   1   5  10       46.20       47.09      1.56 o 
  -3  -7  11        2.48        3.95      0.66 o 
  -2  -7  11        1.65        1.64      0.65 o 
  -1  -7  11        1.21        1.65      0.49 o 
   0  -7  11        0.14        1.03      0.63 o 
   1  -7  11        5.73        4.65      0.78 o 
   2  -7  11       12.57       18.11      1.26 o 
  -4  -6  11        0.67        1.20      0.80 o 
  -3  -6  11        0.61        0.80      0.53 o 
  -2  -6  11        4.86        4.70      0.76 o 
  -1  -6  11        0.26        0.81      0.42 o 
   0  -6  11       24.25       23.92      1.03 o 
   1  -6  11        3.27        4.13      0.51 o 
   2  -6  11        1.28        2.66      0.48 o 
   3  -6  11        2.19        3.18      0.69 o 
  -5  -5  11        0.49        0.93      0.61 o 
  -4  -5  11        0.22       -0.30      0.59 o 
  -3  -5  11        2.83        1.73      0.64 o 
  -2  -5  11       13.55       14.46      0.78 o 
  -1  -5  11        6.21        6.54      0.59 o 
   0  -5  11        0.08       -0.10      0.35 o 
   1  -5  11       24.85       23.48      1.00 o 
   2  -5  11       57.75       59.98      2.02 o 
   3  -5  11        2.56        2.75      0.51 o 
   4  -5  11       36.63       40.93      1.42 o 
  -6  -4  11        0.84        1.29      0.62 o 
  -5  -4  11       23.71       21.77      1.30 o 
  -4  -4  11        4.36        2.66      0.73 o 
  -3  -4  11       16.76       13.25      0.99 o 
  -2  -4  11        0.48       -0.09      0.36 o 
  -1  -4  11       32.42       29.38      1.49 o 
   0  -4  11        0.32        0.28      0.43 o 
   1  -4  11       13.91       17.17      0.84 o 
   2  -4  11       31.00       28.29      1.09 o 
   3  -4  11        0.44        1.56      0.44 o 
   4  -4  11       19.26       24.61      1.07 o 
   5  -4  11        4.96        6.10      0.60 o 
  -6  -3  11        0.12       -0.06      0.53 o 
  -5  -3  11       12.41       10.52      0.94 o 
  -4  -3  11       13.81       13.40      1.05 o 
  -3  -3  11        3.11        2.15      0.66 o 
  -2  -3  11        2.88        3.60      0.96 o 
  -1  -3  11       58.25       57.95      1.58 o 
   0  -3  11        0.00        0.05      0.36 o 
   1  -3  11       35.82       34.55      1.15 o 
   2  -3  11        0.12       -0.26      0.36 o 
   3  -3  11       27.54       25.17      1.07 o 
   4  -3  11        5.02        8.05      0.64 o 
   5  -3  11        1.66        2.19      0.58 o 
  -6  -2  11        0.00        0.68      0.54 o 
  -5  -2  11       10.64       13.34      1.03 o 
  -4  -2  11        3.40        2.69      1.04 o 
  -3  -2  11      137.87      134.56      3.53 o 
  -2  -2  11       27.38       24.96      0.97 o 
  -1  -2  11       61.25       54.31      1.50 o 
   0  -2  11        2.68        2.98      0.47 o 
   1  -2  11       22.27       20.99      0.90 o 
   2  -2  11        6.78        6.12      0.55 o 
   3  -2  11       96.54       96.47      2.85 o 
   4  -2  11        0.60        0.98      0.41 o 
   5  -2  11        4.04        5.22      0.73 o 
  -6  -1  11       12.74       13.00      1.00 o 
  -5  -1  11        6.21        8.56      0.61 o 
  -4  -1  11        5.61        5.56      0.71 o 
  -3  -1  11       53.83       48.86      1.79 o 
  -2  -1  11       10.37        9.77      0.89 o 
  -1  -1  11      159.21      162.17      3.21 o 
   0  -1  11       14.09       13.57      0.95 o 
   1  -1  11      101.53       98.79      2.22 o 
   2  -1  11       31.40       27.44      1.37 o 
   3  -1  11       22.49       22.40      1.03 o 
   4  -1  11        4.30        2.05      0.60 o 
   5  -1  11       25.62       23.51      1.38 o 
  -6   0  11        8.35       10.81      0.75 o 
  -5   0  11        3.37        2.70      0.44 o 
  -4   0  11        0.42        0.61      0.34 o 
  -3   0  11       31.40       33.07      1.44 o 
  -2   0  11        8.84        6.01      0.51 o 
  -1   0  11       22.21       21.63      0.88 o 
   0   0  11       11.25       13.52      0.71 o 
   1   0  11      138.94      139.26      6.22 o 
   2   0  11        2.53        2.24      0.44 o 
   3   0  11       49.24       47.26      1.83 o 
   4   0  11        2.05        1.32      0.58 o 
   5   0  11        1.02       -0.40      0.57 o 
  -6   1  11        0.33        1.99      0.41 o 
  -5   1  11        1.25        1.12      0.39 o 
  -4   1  11       23.88       25.62      0.98 o 
  -3   1  11        1.42        1.92      0.38 o 
  -2   1  11        0.61        1.50      0.51 o 
  -1   1  11        0.97        0.71      0.40 o 
   0   1  11       15.21       12.74      1.46 o 
   1   1  11        3.87        4.06      0.76 o 
   2   1  11        1.78        2.43      0.54 o 
   3   1  11        0.11        0.39      0.50 o 
   4   1  11        1.49        0.52      0.59 o 
  -6   2  11       34.94       35.67      1.26 o 
  -5   2  11        0.31        0.59      0.34 o 
  -4   2  11       31.53       40.19      1.28 o 
  -3   2  11        2.45        2.35      0.41 o 
  -2   2  11       36.78       32.29      1.81 o 
  -1   2  11        3.74        2.95      0.49 o 
   0   2  11      159.73      160.96      3.21 o 
   1   2  11        0.18       -0.42      0.48 o 
   2   2  11       26.59       28.88      1.38 o 
   3   2  11       10.41       10.50      0.92 o 
  -5   3  11        8.77       10.14      0.88 o 
  -4   3  11       28.00       28.14      1.35 o 
  -3   3  11        0.26        0.03      0.33 o 
  -2   3  11       16.91       21.72      0.77 o 
  -1   3  11        3.33        6.31      0.49 o 
   0   3  11        0.76        0.90      0.51 o 
   1   3  11        0.21       -0.15      0.49 o 
   2   3  11        0.98        1.18      0.55 o 
   3   3  11        2.44        2.10      0.59 o 
  -4   4  11        0.00        0.49      0.84 o 
  -3   4  11        0.48        1.15      0.64 o 
  -2   4  11        8.45        6.49      2.48 o 
  -1   4  11        3.24        3.77      0.49 o 
   0   4  11       73.25       76.22      2.34 o 
   1   4  11       19.66       23.44      2.90 o 
  -1  -7  12        2.59        3.28      0.53 o 
   0  -7  12        1.87        2.06      0.49 o 
  -3  -6  12        3.15        3.53      0.91 o 
  -2  -6  12        5.81        6.38      0.78 o 
  -1  -6  12        0.31        0.09      0.41 o 
   0  -6  12        5.27        6.39      0.60 o 
   1  -6  12        0.00        0.43      0.41 o 
   2  -6  12        0.02        0.51      0.45 o 
  -4  -5  12        5.25        3.10      0.73 o 
  -3  -5  12        6.68        5.84      0.80 o 
  -2  -5  12        2.09        1.24      0.44 o 
  -1  -5  12        5.33        6.19      1.33 o 
   0  -5  12        0.01        0.63      0.44 o 
   1  -5  12        2.62        2.51      0.49 o 
   2  -5  12       17.86       22.45      1.71 o 
   3  -5  12        0.76        0.89      0.61 o 
  -5  -4  12       19.06       18.10      1.22 o 
  -4  -4  12        1.38        1.72      0.90 o 
  -3  -4  12       19.22       20.74      1.25 o 
  -2  -4  12        0.92        0.72      0.56 o 
  -1  -4  12        2.03        2.03      0.66 o 
   0  -4  12       33.46       33.93      1.22 o 
   1  -4  12       53.36       51.45      1.57 o 
   2  -4  12        1.17        0.32      0.41 o 
   3  -4  12        4.41        5.42      0.62 o 
   4  -4  12        6.62        8.12      1.39 o 
  -5  -3  12        0.35        1.24      0.62 o 
  -4  -3  12       23.79       21.06      3.14 o 
  -3  -3  12       76.50       73.75      2.41 o 
  -2  -3  12        0.15       -0.22      0.69 o 
  -1  -3  12        1.94        3.24      0.85 o 
   0  -3  12        5.23        6.23      0.59 o 
   1  -3  12       29.12       31.13      1.16 o 
   2  -3  12       21.05       21.40      1.86 o 
   3  -3  12       41.88       39.43      1.37 o 
   4  -3  12        0.00        0.49      0.43 o 
  -6  -2  12        0.09       -0.04      0.51 o 
  -5  -2  12        4.03        3.74      0.72 o 
  -4  -2  12        7.66        4.61      0.73 o 
  -3  -2  12       54.85       55.27      2.01 o 
  -2  -2  12       30.46       29.92      1.59 o 
  -1  -2  12       62.38       57.11      2.66 o 
   0  -2  12       32.98       34.78      1.43 o 
   1  -2  12       77.85       76.95      1.96 o 
   2  -2  12       37.41       38.45      1.30 o 
   3  -2  12       43.56       38.28      1.68 o 
   4  -2  12       12.33       14.55      1.07 o 
  -6  -1  12        5.15        5.59      0.94 o 
  -5  -1  12        6.33        6.14      0.80 o 
  -4  -1  12       13.07       12.03      1.19 o 
  -3  -1  12        0.91        1.67      0.57 o 
  -2  -1  12       13.55       13.03      0.74 o 
  -1  -1  12       17.95       18.62      0.87 o 
   0  -1  12        0.94        0.35      0.39 o 
   1  -1  12        0.13       -0.05      0.46 o 
   2  -1  12       18.62       12.52      0.80 o 
   3  -1  12        0.45       -0.46      0.54 o 
   4  -1  12       12.16       12.52      1.08 o 
  -6   0  12        0.01        0.42      0.40 o 
  -5   0  12        5.92        6.77      1.09 o 
  -4   0  12        0.13        0.52      0.48 o 
  -3   0  12       10.05        8.98      0.86 o 
  -2   0  12        0.94        1.31      0.39 o 
  -1   0  12       13.60       14.64      0.77 o 
   0   0  12       19.27       19.01      0.87 o 
   1   0  12        1.65        2.24      0.47 o 
   2   0  12        0.01        0.63      0.52 o 
   3   0  12       14.58       16.04      1.10 o 
   4   0  12        1.42        2.15      0.63 o 
  -5   1  12        3.71        4.58      0.59 o 
  -4   1  12       38.96       39.72      1.67 o 
  -3   1  12        0.47       -0.01      0.49 o 
  -2   1  12        1.52        3.65      0.48 o 
  -1   1  12       64.92       60.93      1.64 o 
   0   1  12       10.70        9.35      1.27 o 
   1   1  12       49.63       46.65      1.78 o 
   2   1  12        6.03        4.49      0.69 o 
   3   1  12        0.92        1.97      0.59 o 
  -5   2  12        0.02        0.29      0.43 o 
  -4   2  12        4.32        3.79      0.74 o 
  -3   2  12       16.55       17.38      1.08 o 
  -2   2  12       77.19       80.77      2.02 o 
  -1   2  12       35.43       30.73      1.36 o 
   0   2  12        1.72        2.89      0.61 o 
   1   2  12        8.16        9.24      0.84 o 
   2   2  12        2.11        1.89      0.58 o 
  -4   3  12       16.23       19.54      1.13 o 
  -3   3  12        2.34        3.52      0.52 o 
  -2   3  12       15.17       17.30      0.87 o 
  -1   3  12       15.51       14.18      0.96 o 
   0   3  12       47.40       54.96      2.82 o 
   1   3  12        1.88        0.96      1.77 o 
  -2  -6  13        0.78        1.70      0.63 o 
  -1  -6  13        0.33        0.72      0.48 o 
   0  -6  13        8.98        9.93      0.74 o 
  -3  -5  13       11.24       11.69      1.02 o 
  -2  -5  13        3.85        3.70      0.72 o 
  -1  -5  13        1.01        0.95      0.43 o 
   0  -5  13       17.37       19.82      0.98 o 
   1  -5  13        4.39        3.45      0.56 o 
   2  -5  13       14.53       14.53      0.90 o 
  -4  -4  13        0.13        1.01      0.64 o 
  -3  -4  13        1.55        0.44      0.60 o 
  -2  -4  13       15.68       17.33      1.14 o 
  -1  -4  13        1.62        1.50      0.57 o 
   0  -4  13       24.24       24.28      1.08 o 
   1  -4  13        0.49       -0.13      0.47 o 
   2  -4  13       16.25       14.13      0.86 o 
   3  -4  13        6.42        7.91      0.71 o 
  -5  -3  13        0.01        0.14      0.60 o 
  -4  -3  13       42.29       42.80      1.87 o 
  -3  -3  13       20.77       21.15      1.26 o 
  -2  -3  13        9.09       10.31      0.94 o 
  -1  -3  13        3.33        4.27      0.56 o 
   0  -3  13        8.38        9.14      0.70 o 
   1  -3  13        0.57        0.66      0.68 o 
   2  -3  13       75.21       76.42      2.04 o 
   3  -3  13       15.32       15.46      0.86 o 
  -5  -2  13        4.89        5.72      0.84 o 
  -4  -2  13        0.01        0.30      0.87 o 
  -3  -2  13        2.61        3.53      0.69 o 
  -2  -2  13       55.83       60.02      2.12 o 
  -1  -2  13       50.78       46.02      1.44 o 
   0  -2  13        0.71        0.59      0.46 o 
   1  -2  13        1.15        1.87      0.49 o 
   2  -2  13       23.71       25.67      1.08 o 
   3  -2  13        2.21        1.50      0.61 o 
  -5  -1  13        7.83        7.89      1.42 o 
  -4  -1  13        1.58        2.26      0.64 o 
  -3  -1  13        0.34        0.24      0.60 o 
  -2  -1  13        0.20       -0.22      0.57 o 
  -1  -1  13        1.37        1.54      0.48 o 
   0  -1  13        0.47        1.21      0.46 o 
   1  -1  13       14.15       15.98      0.87 o 
   2  -1  13        0.88        0.91      0.42 o 
   3  -1  13        0.01        0.54      1.08 o 
  -5   0  13        8.39        7.66      0.90 o 
  -4   0  13        0.34        0.95      0.64 o 
  -3   0  13       37.46       40.89      2.57 o 
  -2   0  13        6.09        5.28      0.72 o 
  -1   0  13        0.93        0.64      0.51 o 
   0   0  13       20.51       23.36      1.00 o 
   1   0  13       73.93       71.85      2.22 o 
   2   0  13        0.78        0.47      0.54 o 
  -4   1  13       13.72       15.35      1.09 o 
  -3   1  13        2.74        3.40      1.17 o 
  -2   1  13        7.27        6.90      1.00 o 
  -1   1  13       33.72       33.86      1.23 o 
   0   1  13        3.71        1.80      0.60 o 
   1   1  13       13.16       12.98      1.19 o 
   2   1  13        0.13       -0.41      0.48 o 
  -3   2  13       12.55       15.04      1.06 o 
  -2   2  13       17.51       19.93      1.22 o 
  -1   2  13        0.39        0.93      0.41 o 
   0   2  13        4.78        4.25      1.18 o 
   1   2  13        6.91        9.00      1.65 o 
  -1  -5  14        2.64        3.60      0.60 o 
  -3  -4  14        2.55        2.41      1.37 o 
  -2  -4  14        8.35        9.46      1.11 o 
  -1  -4  14        0.01       -0.50      0.52 o 
   0  -4  14        3.17        3.99      0.65 o 
   1  -4  14       27.23       28.26      1.21 o 
  -3  -3  14        4.91        5.18      0.77 o 
  -2  -3  14        3.39        3.53      0.70 o 
  -1  -3  14        0.01       -0.13      0.44 o 
   0  -3  14        9.63       10.24      0.75 o 
   1  -3  14        0.87        1.95      0.48 o 
  -4  -2  14        0.46        0.87      0.80 o 
  -3  -2  14        0.71        0.56      0.60 o 
  -2  -2  14        3.48        3.04      0.67 o 
  -1  -2  14        7.11        7.38      0.67 o 
   0  -2  14       13.08       15.73      0.90 o 
   1  -2  14       24.41       25.51      1.11 o 
   2  -2  14        2.88        2.35      0.56 o 
  -4  -1  14        3.08        3.39      0.70 o 
  -3  -1  14        6.20        4.97      0.75 o 
  -2  -1  14        0.24        1.89      1.04 o 
  -1  -1  14        0.21        0.63      0.53 o 
   0  -1  14       47.92       50.73      1.58 o 
   1  -1  14        6.84        6.11      0.86 o 
  -3   0  14        8.19        8.59      1.00 o 
  -2   0  14        0.25        0.04      0.57 o 
  -1   0  14       12.34       10.89      0.75 o 
   0   0  14        2.18        2.14      0.50 o 
   1   0  14        1.79        2.28      0.60 o 
  -2   1  14        7.05        5.67      0.79 o 
  -1   1  14        9.49        9.10      0.71 o 
   0   1  14        1.00       -0.59      0.50 o 
                                                 
